# Supplementary material for: A High-Density Genetic Map of Wild Emmer Wheat from the Karaca Dağ Region Provides New Evidence on the Structure and Evolution of Wheat Chromosomes
Source: Front Plant Sci. 2017 Oct 20;8:1798. doi: 10.3389/fpls.2017.01798 (PMC5655018; doi:10.3389/fpls.2017.01798)
Supplement: Supplementary file 1 [file Table_1.XLSX]

## Sheet: Sheet1
Table S1. The 2,650 skeleton markers that are representative of a bin of co-segregating markers, with their positions on the genetic map
Skeletons marker	Chromosome	Distance (cM)
wsnp_Ex_c10657_17376448	1A	0
RAC875_c42700_264	1A	0.12
BS00064204_51	1A	0.23
Kukri_c7192_1128	1A	2.85
D_GBUVHFX01BGL2Y_284	1A	5.34
BS00023201_51	1A	7.2
Kukri_c2121_1334	1A	9.83
Kukri_c1977_1940	1A	11.67
Tdurum_contig56871_696	1A	11.78
BS00022439_51	1A	13.11
Tdurum_contig26035_231	1A	13.35
RAC875_c22821_542	1A	14.3
RAC875_c34888_65	1A	14.42
Ku_c4823_673	1A	15.75
Excalibur_c25891_1402	1A	15.86
BS00065909_51	1A	16.34
CAP12_c1046_83	1A	16.81
BS00098484_51	1A	19.28
BS00082266_51	1A	19.76
Tdurum_contig11756_458	1A	19.87
BS00064608_51	1A	20.22
Excalibur_rep_c92985_618	1A	20.34
BS00101392_51	1A	20.69
CAP7_c4833_141	1A	23.57
RAC875_c16820_419	1A	23.68
Excalibur_c10689_254	1A	23.92
BobWhite_c4384_262	1A	24.27
Kukri_c31964_109	1A	25.49
RAC875_rep_c107325_644	1A	26.46
BS00009885_51	1A	26.57
GENE-0002_856	1A	26.69
Kukri_c46010_146	1A	26.93
Tdurum_contig50355_269	1A	27.05
Tdurum_contig13946_329	1A	27.77
Kukri_c82555_88	1A	27.89
Kukri_c7579_559	1A	28.13
RAC875_c10090_963	1A	28.25
Tdurum_contig11004_613	1A	28.48
RAC875_c89908_105	1A	28.84
RAC875_c826_2186	1A	29.08
BS00012210_51	1A	29.43
RFL_Contig5090_1510	1A	29.79
Excalibur_c75270_566	1A	29.91
Kukri_rep_c72587_123	1A	30.14
Excalibur_c12215_352	1A	30.99
BS00022426_51	1A	31.1
tplb0052b04_1651	1A	31.22
RAC875_c42365_265	1A	32.2
Excalibur_c5606_1192	1A	36.24
wsnp_RFL_Contig2185_1520256	1A	36.72
wsnp_BF478737A_Ta_2_1	1A	36.95
BS00067330_51	1A	37.07
Kukri_rep_c99813_69	1A	37.18
IACX500	1A	37.54
IACX7695	1A	37.65
BS00072686_51	1A	37.77
IACX872	1A	38.01
Excalibur_c17872_137	1A	38.13
Excalibur_c49588_76	1A	38.25
Ra_c1_814	1A	38.61
D_GBUVHFX01COQEJ_254	1A	39.83
BobWhite_c4942_140	1A	39.95
BS00038929_51	1A	40.19
Tdurum_contig19658_147	1A	40.54
GENE-0505_148	1A	41.91
Tdurum_contig34332_245	1A	43.8
wsnp_Ex_c572_1138503	1A	44.41
Excalibur_c59894_97	1A	44.64
Kukri_c88698_296	1A	44.88
IACX3496	1A	46.87
GENE-0112_64	1A	47.1
CAP8_c2296_169	1A	47.96
Tdurum_contig31304_527	1A	48.7
wsnp_Ex_c27940_37101775	1A	48.81
Excalibur_c49421_443	1A	48.93
RAC875_c16080_777	1A	49.16
Excalibur_c20286_882	1A	49.65
Ex_c16529_304	1A	51.66
wsnp_Ex_c19294_28225846	1A	52.02
IAAV5535	1A	52.5
wsnp_Ex_c55986_58282517	1A	52.98
wsnp_Ex_rep_c109742_92411838	1A	53.34
wsnp_Ku_c21316_31053776	1A	53.45
Excalibur_c52495_89	1A	53.57
CAP12_c1906_217	1A	53.68
TA003955-1138	1A	53.92
Kukri_c18413_168	1A	54.4
wsnp_Ra_c11877_19161832	1A	54.51
tplb0045g22_418	1A	54.87
BS00067652_51	1A	54.99
Kukri_c39377_286	1A	55.22
Kukri_c29121_1276	1A	55.46
RAC875_c49074_458	1A	55.7
BS00030036_51	1A	55.95
BS00079538_51	1A	56.06
wsnp_Ex_c32590_41222878	1A	56.3
Kukri_c1313_1158	1A	56.53
wsnp_JD_c6544_7697235	1A	57.02
Excalibur_c8396_396	1A	57.26
wsnp_Ex_c3258_6004611	1A	57.38
Excalibur_rep_c69456_172	1A	57.5
GENE-0527_92	1A	58.11
wsnp_BG263358A_Ta_2_3	1A	58.23
RAC875_rep_c95460_302	1A	59.08
IAAV8743	1A	60.97
BS00012042_51	1A	62.21
BS00109991_51	1A	62.94
GENE-0262_431	1A	63.05
RAC875_c56690_320	1A	63.41
wsnp_Ra_c22110_31550370	1A	63.78
Excalibur_c97157_65	1A	64.01
BobWhite_c23632_322	1A	64.62
Tdurum_contig21114_255	1A	64.74
RAC875_c21411_162	1A	64.85
IAAV544	1A	64.97
Ra_c110766_321	1A	65.33
Tdurum_contig56158_60	1A	66.69
wsnp_Ex_c28900_37982485	1A	67.05
RAC875_c32379_216	1A	67.77
RAC875_c67771_805	1A	68.13
BS00037976_51	1A	68.25
BS00085821_51	1A	68.73
Tdurum_contig63715_235	1A	69.33
BS00036104_51	1A	69.93
Kukri_c18274_551	1A	70.04
wsnp_Ku_c3804_6986527	1A	70.16
Ku_c3523_1959	1A	72.01
wsnp_CAP11_c29_68486	1A	72.85
wsnp_Ex_c9534_15793556	1A	73.7
RAC875_c16824_202	1A	73.93
BobWhite_c26121_373	1A	76.59
Ra_c29563_976	1A	77.21
Ra_c5683_2584	1A	77.45
wsnp_Ex_c19353_28290651	1A	77.56
Ku_c4369_354	1A	78.16
Kukri_c1984_1024	1A	78.63
Tdurum_contig11106_264	1A	79.35
RAC875_c7563_273	1A	80.57
wsnp_BF474340A_Ta_2_1	1A	80.68
Kukri_c19251_236	1A	82.06
RAC875_c21673_641	1A	82.55
Excalibur_c35310_375	1A	82.9
wsnp_Ex_c34594_42877243	1A	83.38
Tdurum_contig78830_745	1A	83.73
Excalibur_rep_c77271_230	1A	85.96
wsnp_Ku_rep_c109724_94227136	1A	87.3
IACX195	1A	87.42
BobWhite_c39092_629	1A	88.26
Tdurum_contig51167_534	1A	89.23
Tdurum_contig13136_605	1A	90.2
RAC875_c23586_541	1A	90.8
RAC875_c48804_590	1A	91.52
Excalibur_c987_197	1A	91.76
Kukri_c2338_533	1A	92.74
Tdurum_contig8224_378	1A	92.85
wsnp_Ex_c3264_6017750	1A	92.97
BobWhite_c44164_402	1A	93.45
Excalibur_c88792_93	1A	94.92
wsnp_Ex_c10631_17340809	1A	95.28
Jagger_c2152_123	1A	95.39
RAC875_c1599_342	1A	97.37
BS00106641_51	1A	101.67
Kukri_c17324_261	1A	101.78
BS00022824_51	1A	101.9
wsnp_Ex_rep_c68058_66805898	1A	104
wsnp_Ex_c3201_5910659	1A	104.11
RAC875_c68350_61	1A	104.35
BS00011521_51	1A	104.58
Ku_c20664_262	1A	105.18
Excalibur_c85499_232	1A	105.9
wsnp_Ex_rep_c69932_68893867	1A	106.02
Kukri_c19837_432	1A	106.37
BS00065170_51	1A	106.49
RAC875_rep_c71278_345	1A	106.84
Kukri_c36428_156	1A	107.31
BS00056823_51	1A	107.43
RAC875_c51346_99	1A	108.14
BS00063847_51	1A	108.25
BS00070991_51	1A	108.97
BobWhite_c1027_1127	1A	109.2
wsnp_Ex_rep_c67492_66096650	1A	109.43
IAAV8446	1A	109.67
Excalibur_c41592_100	1A	109.9
BS00059314_51	1A	111.11
wsnp_Ku_c330_683203	1A	111.46
Kukri_c43479_207	1A	111.81
Excalibur_c65931_377	1A	112.04
RFL_Contig858_2219	1A	112.76
BS00064465_51	1B	0
BS00076192_51	1B	0.12
BS00000713_51	1B	0.84
CAP12_c7629_189	1B	1.32
Kukri_c8390_1102	1B	2.66
BS00022323_51	1B	4.13
Kukri_c38553_67	1B	4.85
GENE-1118_58	1B	5.82
RAC875_c16981_691	1B	6.79
BS00022101_51	1B	7.14
BS00023004_51	1B	7.86
wsnp_Ku_rep_c103074_89905152	1B	8.22
BS00029539_51	1B	8.94
wsnp_CAP11_c8597_3709328	1B	10.63
Tdurum_contig76266_134	1B	11.47
BS00089524_51	1B	11.71
BS00055738_51	1B	11.82
TA003422-0757	1B	12.66
BS00066092_51	1B	15.16
CAP7_c3847_204	1B	15.27
RAC875_c34173_198	1B	16.24
Tdurum_contig50667_306	1B	16.83
RAC875_c41114_486	1B	17.07
BS00037387_51	1B	18.28
BS00110121_51	1B	18.51
Ku_c12889_794	1B	20.62
Tdurum_contig44861_581	1B	23.68
BobWhite_rep_c55186_299	1B	24.9
Ex_c64327_523	1B	25.13
Kukri_c34793_360	1B	25.49
Tdurum_contig12598_378	1B	26.22
Tdurum_contig83093_443	1B	26.45
Tdurum_contig34049_172	1B	26.57
BS00065053_51	1B	26.81
BS00067043_51	1B	29.04
Tdurum_contig9762_314	1B	29.16
Excalibur_c26936_636	1B	30.76
Tdurum_contig26281_139	1B	30.99
BobWhite_c555_1485	1B	31.96
BS00022168_51	1B	32.08
BobWhite_c48490_241	1B	32.19
RAC875_c99469_172	1B	32.43
Excalibur_c25368_372	1B	32.54
Kukri_c5861_360	1B	32.9
BS00022916_51	1B	33.02
Ku_c7557_633	1B	33.99
Kukri_c39965_88	1B	34.1
BS00022690_51	1B	34.34
BS00093740_51	1B	34.57
BS00022632_51	1B	34.81
CAP7_c12317_245	1B	35.17
Tdurum_contig13405_483	1B	35.28
IAAV6919	1B	35.76
Kukri_c76762_166	1B	35.88
Tdurum_contig47456_182	1B	36.23
BS00052075_51	1B	36.35
Tdurum_contig46780_203	1B	36.46
RAC875_c39721_709	1B	36.94
Excalibur_c29029_424	1B	37.18
Tdurum_contig57247_482	1B	37.3
wsnp_BE442716B_Ta_2_1	1B	37.65
Tdurum_contig49660_719	1B	38.01
RAC875_rep_c71685_445	1B	38.13
Tdurum_contig28305_106	1B	38.24
IACX5764	1B	38.48
JD_c6360_288	1B	38.71
Tdurum_contig48171_189	1B	38.95
BS00032364_51	1B	39.19
GENE-3626_308	1B	39.3
wsnp_Ex_rep_c69986_68942834	1B	39.66
BS00069723_51	1B	40.02
RAC875_s105188_92	1B	40.13
GENE-0505_443	1B	40.25
CAP8_c9553_109	1B	40.6
BobWhite_c25014_310	1B	40.72
IAAV5455	1B	40.96
wsnp_Ex_rep_c66643_64952627	1B	41.19
Tdurum_contig98080_171	1B	41.31
RFL_Contig2270_1560	1B	41.42
Tdurum_contig31094_386	1B	41.66
Tdurum_contig30195_318	1B	41.77
BobWhite_c17257_454	1B	42.25
BS00107799_51	1B	42.37
IAAV9005	1B	42.48
Kukri_c48454_293	1B	42.6
Kukri_c10239_1303	1B	42.84
BS00039583_51	1B	42.95
wsnp_BE495786B_Ta_2_2	1B	43.07
CAP12_c2759_111	1B	43.18
BS00022842_51	1B	43.3
BS00012056_51	1B	43.41
BobWhite_c22303_121	1B	43.53
wsnp_Ra_c5088_9081927	1B	43.65
BobWhite_c26850_78	1B	44.87
Excalibur_c48379_413	1B	46.59
RFL_Contig4977_2333	1B	46.95
RAC875_c102223_220	1B	47.19
BS00065126_51	1B	47.91
CAP8_c4452_431	1B	48.02
wsnp_BG274294B_Ta_2_3	1B	48.38
Kukri_rep_c111676_103	1B	50.11
IAAV6383	1B	50.35
Kukri_c1918_1074	1B	50.46
Excalibur_c42301_54	1B	50.94
CAP8_rep_c7343_88	1B	52.42
Tdurum_contig65528_152	1B	52.9
Kukri_rep_c113407_250	1B	53.62
wsnp_Ex_rep_c66389_64588992	1B	53.73
Excalibur_c60931_1260	1B	54.45
JD_c107_683	1B	54.69
Tdurum_contig8158_269	1B	55.05
Tdurum_contig57101_1235	1B	55.28
BS00075247_51	1B	56.49
wsnp_Ra_c2748_5223434	1B	56.84
RAC875_c97479_160	1B	57.32
RAC875_c1188_531	1B	57.43
RAC875_rep_c106876_446	1B	57.55
BS00089031_51	1B	57.67
Kukri_c25961_166	1B	58.02
D_contig64246_320	1B	58.99
Excalibur_c27915_560	1B	59.22
Excalibur_c64439_87	1B	59.46
Excalibur_c15617_425	1B	60.3
BS00022551_51	1B	60.78
BS00034012_51	1B	61.14
Kukri_c5336_365	1B	61.25
BS00078029_51	1B	61.37
wsnp_Ex_rep_c67299_65844168	1B	62.46
IACX2852	1B	62.7
BS00004328_51	1B	62.94
BS00066338_51	1B	63.05
BS00011934_51	1B	64.76
Kukri_c3187_1062	1B	65.11
BS00062607_51	1B	66.19
Tdurum_contig27860_478	1B	66.67
CAP7_c1137_53	1B	66.9
BS00023071_51	1B	67.14
Tdurum_contig85180_99	1B	67.26
Tdurum_contig27843_142	1B	67.37
BS00022775_51	1B	67.73
BS00012029_51	1B	67.84
BS00072289_51	1B	68.2
Tdurum_contig10362_555	1B	71.61
Excalibur_c93510_360	1B	71.73
IAAV8459	1B	71.97
CAP12_c7042_197	1B	72.2
BobWhite_c34030_646	1B	72.32
BS00069829_51	1B	73.28
IAAV8693	1B	74.85
wsnp_Ex_c26083_35336771	1B	76.94
IAAV7352	1B	77.29
Tdurum_contig67368_157	1B	77.64
wsnp_Ex_c5296_9365847	1B	77.76
BS00034450_51	1B	78.12
BS00022411_51	1B	78.47
RAC875_c15190_1089	1B	79.19
BS00042340_51	1B	79.67
Tdurum_contig43232_1012	1B	80.15
TA004523-0997	1B	80.26
RAC875_c22357_1053	1B	80.5
Tdurum_contig11077_122	1B	80.62
BS00107675_51	1B	80.73
Kukri_c18109_649	1B	80.97
Tdurum_contig777_260	1B	81.2
BobWhite_c26569_190	1B	81.32
BS00094237_51	1B	82.03
wsnp_Ex_c34765_43024979	1B	83
BS00069044_51	1B	83.59
Tdurum_contig42491_750	1B	83.83
Excalibur_c63885_115	1B	85.54
Tdurum_contig30664_181	1B	89.15
BS00070285_51	1B	89.88
Tdurum_contig28675_228	1B	91.45
Tdurum_contig8580_1119	1B	91.8
Excalibur_c50785_525	1B	91.92
Kukri_c25512_53	1B	92.03
wsnp_Ex_c13878_21738866	1B	92.26
IACX2984	1B	92.38
Kukri_c35030_266	1B	93.34
BS00045568_51	1B	93.69
CAP8_c5043_190	1B	94.4
Tdurum_contig13136_117	1B	94.64
BobWhite_c39901_338	1B	95.98
BS00071893_51	1B	96.09
Tdurum_contig19203_152	1B	96.68
Kukri_c44459_135	1B	97.28
BS00032040_51	1B	97.51
wsnp_BE591290B_Ta_2_7	1B	97.74
RAC875_c20798_336	1B	98.58
Tdurum_contig75589_317	1B	98.7
Tdurum_contig55429_116	1B	98.81
Kukri_rep_c102001_59	1B	98.93
Kukri_c18230_1633	1B	99.28
wsnp_Ra_c53181_56932563	1B	99.39
RAC875_c11491_739	1B	99.99
RAC875_c9082_267	1B	102.47
wsnp_CAP11_rep_c4138_1957291	1B	103.55
Tdurum_contig4838_519	1B	103.67
Excalibur_c35888_208	1B	104.51
BS00060612_51	1B	104.98
RAC875_rep_c117792_259	1B	105.33
Kukri_c21304_419	1B	105.69
BS00000010_51	1B	105.81
BS00023105_51	1B	106.43
Tdurum_contig84791_198	1B	108.4
Kukri_c44604_203	1B	108.63
Tdurum_contig42558_134	1B	108.75
IAAV5776	1B	109.1
Tdurum_contig76653_295	1B	109.34
Tdurum_contig43162_244	1B	113.52
Excalibur_c38500_494	1B	114.12
Tdurum_contig41999_2908	1B	114.35
RAC875_c102886_73	1B	115.2
RAC875_c18122_459	1B	115.32
Tdurum_contig49509_606	1B	115.55
Tdurum_contig1631_240	1B	115.67
Kukri_c16608_761	1B	116.27
Tdurum_contig55029_963	2A	0
Tdurum_contig68672_95	2A	0.48
TA012412-0412	2A	0.84
Tdurum_contig56157_1595	2A	0.96
Excalibur_c386_894	2A	1.2
RFL_Contig4030_493	2A	1.81
Excalibur_c10916_136	2A	4.9
wsnp_Ex_c322_624793	2A	5.02
Excalibur_c39189_510	2A	5.14
wsnp_Ra_c8771_14786376	2A	5.26
BobWhite_c10673_330	2A	5.74
Excalibur_c17150_167	2A	6.58
BS00012249_51	2A	6.82
Tdurum_contig48009_99	2A	7.29
RAC875_c47161_142	2A	11.56
Kukri_c46040_95	2A	15.24
D_GDEEGVY01BICC3_361	2A	16.67
Kukri_c58327_234	2A	16.79
D_contig32469_298	2A	16.9
RAC875_c3620_735	2A	17.99
BS00067684_51	2A	18.35
Excalibur_c37040_856	2A	21.67
Tdurum_contig42510_1113	2A	25.58
RAC875_c62936_139	2A	25.7
BobWhite_rep_c64012_389	2A	25.82
CAP8_rep_c8022_270	2A	26.05
RAC875_c11652_544	2A	26.41
CAP11_c2293_200	2A	26.52
RAC875_rep_c78744_228	2A	30.39
RAC875_rep_c111455_130	2A	30.51
wsnp_Ex_rep_c103167_88181968	2A	31.23
D_GA8KES401DWWH2_82	2A	32.56
Ku_c23118_149	2A	32.68
Kukri_c46426_338	2A	35.69
BobWhite_c26374_339	2A	35.93
RAC875_c1643_1548	2A	36.52
Tdurum_contig30725_220	2A	37.97
Tdurum_contig32692_271	2A	38.82
BobWhite_c10977_834	2A	39.79
BS00022332_51	2A	39.9
wsnp_Ex_c5412_9564478	2A	40.25
Excalibur_c54892_188	2A	40.37
D_F1BEJMU01EISTM_67	2A	40.96
Tdurum_contig736_373	2A	43.07
Tdurum_contig42283_347	2A	43.19
BS00044272_51	2A	43.54
Tdurum_contig62138_414	2A	44.38
Excalibur_c3945_1441	2A	45.6
Excalibur_c7136_1598	2A	46.08
Tdurum_contig12342_528	2A	48.33
RAC875_c17787_274	2A	48.45
BS00001107_51	2A	48.81
Ra_c37244_428	2A	49.65
wsnp_RFL_Contig3085_3007861	2A	50.01
Tdurum_contig47258_1039	2A	50.25
Excalibur_rep_c103108_709	2A	50.48
BS00095056_51	2A	50.6
BobWhite_c4160_517	2A	51.2
Excalibur_rep_c69459_1782	2A	51.55
IAAV3173	2A	52.51
Excalibur_c4229_590	2A	52.87
Jagger_c2047_362	2A	53.11
BS00036767_51	2A	53.94
wsnp_BG314532A_Ta_2_1	2A	54.54
RAC875_c7699_292	2A	54.66
BS00039983_51	2A	54.77
wsnp_Ex_rep_c68113_66877517	2A	54.89
Kukri_rep_c104727_91	2A	55
BS00064887_51	2A	57.9
Excalibur_c66007_385	2A	58.01
BS00043083_51	2A	58.13
IAAV2376	2A	58.24
Excalibur_c74304_642	2A	58.84
RAC875_c22567_273	2A	60.19
wsnp_Ku_rep_c102140_89178676	2A	60.79
wsnp_Ku_c14099_22301373	2A	60.9
Tdurum_contig47103_94	2A	61.26
Tdurum_contig33419_124	2A	61.99
GENE-1342_238	2A	62.11
wsnp_BG607088A_Ta_1_1	2A	62.23
Tdurum_contig10385_477	2A	62.47
BobWhite_c37929_141	2A	62.95
RAC875_c21173_213	2A	63.06
BobWhite_c8249_58	2A	63.18
IAAV5946	2A	63.29
RAC875_c11682_1624	2A	63.41
TA001775-0903	2A	63.53
IAAV444	2A	63.64
BS00078925_51	2A	64.62
RAC875_rep_c72237_351	2A	64.74
BobWhite_c31887_381	2A	64.87
Excalibur_c5346_2716	2A	64.99
Tdurum_contig12589_325	2A	65.1
IACX1369	2A	65.22
Excalibur_c2337_735	2A	65.33
RAC875_rep_c110315_435	2A	65.93
Kukri_c9105_1184	2A	66.29
Excalibur_c47535_389	2A	66.89
wsnp_Ra_c4503_8155485	2A	67.01
TA001848-0389	2A	67.49
Kukri_c7307_218	2A	67.6
D_GBUVHFX01DSLGX_212	2A	67.84
Excalibur_c65691_481	2A	68.08
Tdurum_contig22522_107	2A	68.92
Excalibur_c34913_743	2A	69.16
Kukri_c25868_77	2A	69.39
Ku_c3202_1646	2A	69.87
Kukri_c35671_162	2A	70.11
IACX1471	2A	71.09
Ra_c4439_177	2A	72.08
GENE-1792_762	2A	72.57
TA001859-0887	2A	72.68
RAC875_c1781_1137	2A	80.8
wsnp_Ex_c10084_16572374	2A	81.03
wsnp_RFL_Contig4594_5459508	2A	81.76
RAC875_c30984_307	2A	82.24
BS00096882_51	2A	82.47
Excalibur_c14536_1129	2A	84.08
RAC875_c77816_365	2A	84.32
Ku_c13700_1189	2A	84.92
Excalibur_c96_619	2A	85.03
BS00092550_51	2A	85.51
BobWhite_c26570_282	2A	85.86
wsnp_Ex_c16627_25162391	2A	85.98
Excalibur_c36481_1319	2A	86.58
BS00081506_51	2A	87.42
BobWhite_c16923_64	2A	90.29
Tdurum_contig11678_289	2A	90.88
wsnp_Ex_c14953_23104041	2A	96.79
BS00057060_51	2A	97.63
Excalibur_c4775_71	2A	99.61
Excalibur_rep_c102310_1429	2A	100.34
Excalibur_c7665_260	2A	101.31
wsnp_JD_c2578_3489735	2A	102.66
Tdurum_contig93508_119	2A	104.79
BS00022265_51	2A	105.15
wsnp_Ex_c15681_24016359	2A	105.26
Ra_c3750_270	2A	107.67
Tdurum_contig44139_1033	2A	107.79
Tdurum_contig86183_221	2A	108.52
Excalibur_c3727_1773	2A	108.63
RFL_Contig2516_1083	2A	109.36
Excalibur_c10068_1431	2A	110.98
BobWhite_c4517_120	2A	111.22
wsnp_Ex_rep_c101342_86720058	2A	111.46
Tdurum_contig94203_610	2A	113.72
RAC875_c1706_1888	2A	114.08
Tdurum_contig10287_329	2A	114.19
RAC875_c96399_610	2A	115.67
BS00011539_51	2A	115.79
Excalibur_c20478_641	2A	116.27
Ex_c36309_435	2A	116.38
Tdurum_contig50755_190	2A	116.62
wsnp_Ex_c10555_17236072	2A	116.85
RAC875_c259_1339	2A	117.09
GENE-2324_85	2A	119.2
GENE-1294_339	2A	119.43
Kukri_c50116_107	2A	120.02
Tdurum_contig64286_182	2A	120.14
Tdurum_contig92425_1324	2A	121.1
wsnp_JD_c289_450995	2A	121.45
D_GDS7LZN01EB5IC_60	2A	122.79
RAC875_c1757_1183	2A	122.9
RAC875_c75800_331	2A	123.02
RAC875_c23769_732	2A	123.25
BS00072462_51	2A	124.34
wsnp_Ex_c63909_62932893	2A	124.45
Excalibur_c28710_340	2A	124.8
wsnp_Ku_c3663_6748611	2B	0
tplb0034e07_718	2B	3.45
Excalibur_c17250_592	2B	3.56
BS00077762_51	2B	6.69
Kukri_c46542_466	2B	8.4
wsnp_Ra_c1660_3275687	2B	8.76
Excalibur_c20880_337	2B	9
RAC875_c2504_670	2B	10.34
Kukri_c98858_299	2B	11.06
Kukri_c97223_93	2B	11.29
BS00100466_51	2B	13
BS00086125_51	2B	13.24
BS00066180_51	2B	17.91
BS00061974_51	2B	18.27
BS00077642_51	2B	18.38
Excalibur_c42558_255	2B	18.62
Kukri_c23961_636	2B	18.98
wsnp_JD_c10389_11059599	2B	19.21
BS00049876_51	2B	20.42
BS00070050_51	2B	20.66
D_F5XZDLF01CFO7W_135	2B	20.77
BobWhite_c6463_340	2B	21.01
BS00045163_51	2B	21.13
BS00002660_51	2B	21.24
Ku_c30440_428	2B	21.36
BS00011149_51	2B	22.2
RAC875_c21811_284	2B	22.8
Excalibur_c81644_345	2B	23.28
Excalibur_c19585_169	2B	24.76
Kukri_c4949_201	2B	24.87
GENE-1999_98	2B	25.6
Kukri_c10359_224	2B	26.32
Kukri_c53810_137	2B	28.18
BS00076982_51	2B	28.66
BobWhite_c2988_493	2B	29.89
BobWhite_c4097_859	2B	32.03
Excalibur_c100910_239	2B	33.13
Tdurum_contig42153_3715	2B	33.61
wsnp_Ex_rep_c70756_69644826	2B	34.46
CAP7_c552_86	2B	34.82
wsnp_Ex_c163_321026	2B	35.05
Ku_c41677_924	2B	35.9
Kukri_c23771_483	2B	36.02
wsnp_Ex_c56027_58306755	2B	36.13
IAAV4206	2B	39.72
IAAV2277	2B	39.96
BS00064155_51	2B	40.81
wsnp_BF146221B_Ta_2_2	2B	41.05
IAAV3165	2B	41.16
wsnp_Ex_c10596_17293363	2B	41.28
BobWhite_c8734_91	2B	41.51
wsnp_Ra_c407_862316	2B	41.63
Tdurum_contig51706_157	2B	42.48
BobWhite_c3448_80	2B	43.57
Tdurum_contig7495_799	2B	43.81
Tdurum_contig51443_336	2B	43.92
Excalibur_c23201_970	2B	44.77
RAC875_c26469_480	2B	45.25
BS00096182_51	2B	45.36
BobWhite_c11739_325	2B	45.48
Ku_c5725_892	2B	46.45
Tdurum_contig42636_1245	2B	46.56
Tdurum_contig30680_120	2B	46.8
RAC875_c22619_364	2B	47.53
wsnp_Ex_c66052_64232430	2B	47.65
Tdurum_contig61293_131	2B	47.89
Kukri_c12616_844	2B	48.13
Kukri_rep_c69288_529	2B	48.25
BS00022422_51	2B	48.37
Kukri_c4710_991	2B	48.61
GENE-1741_103	2B	48.73
Excalibur_rep_c68899_1400	2B	48.85
RAC875_c37837_889	2B	49.34
Tdurum_contig59780_988	2B	49.46
tplb0045o20_1168	2B	49.58
Kukri_c1016_1123	2B	49.7
BS00071690_51	2B	49.82
Kukri_c92009_144	2B	50.18
Excalibur_c2496_1141	2B	50.42
wsnp_RFL_Contig3060_2967139	2B	50.65
wsnp_BM140364B_Ta_2_3	2B	51.88
wsnp_Ex_c6537_11338763	2B	52.12
Kukri_rep_c104676_265	2B	52.6
Excalibur_c13239_85	2B	52.84
BS00098490_51	2B	53.45
Kukri_c7139_6288	2B	53.69
BS00099097_51	2B	54.04
Kukri_rep_c109981_150	2B	54.4
Ra_c2110_1660	2B	54.52
wsnp_CAP11_rep_c8700_3756682	2B	54.63
D_GA8KES402HPK9H_258	2B	54.75
RAC875_rep_c74590_606	2B	54.98
wsnp_BE399688B_Ta_2_1	2B	55.46
Excalibur_c45094_602	2B	55.58
BS00068550_51	2B	55.94
BS00070091_51	2B	56.78
wsnp_CAP11_rep_c9018_3888047	2B	57.13
Excalibur_c83705_247	2B	57.48
Kukri_rep_c102367_278	2B	59.57
wsnp_Ex_c16582_25102216	2B	59.69
Ex_c29080_324	2B	59.8
RAC875_c50245_120	2B	60.15
BobWhite_c948_52	2B	60.27
Excalibur_c44495_105	2B	61.36
Jagger_c9472_305	2B	62.33
BS00037345_51	2B	62.56
Excalibur_rep_c109282_92	2B	62.68
wsnp_BE445278B_Ta_2_1	2B	62.92
RAC875_c46661_184	2B	63.04
BS00065558_51	2B	63.15
TA005606-1282	2B	63.63
BS00075410_51	2B	63.75
Excalibur_c584_726	2B	63.87
BS00072379_51	2B	63.99
RAC875_c102981_396	2B	64.11
Excalibur_c3776_2025	2B	64.23
IACX1028	2B	64.48
JD_c22970_858	2B	64.6
wsnp_CAP11_rep_c4105_1941066	2B	64.83
RAC875_rep_c69546_73	2B	65.31
JD_c2909_278	2B	65.43
BobWhite_c31986_324	2B	65.55
Excalibur_c51281_802	2B	65.67
Tdurum_contig13223_701	2B	65.79
tplb0028k07_1268	2B	65.91
Tdurum_contig10084_316	2B	66.39
D_contig09221_35	2B	67
Kukri_c24374_397	2B	67.61
IACX597	2B	67.72
BobWhite_c34115_137	2B	68.45
Kukri_c9455_942	2B	68.56
BobWhite_c54909_261	2B	68.8
Tdurum_contig27828_177	2B	69.04
Excalibur_rep_c84765_764	2B	69.16
Kukri_c25281_99	2B	69.28
CAP12_c7987_137	2B	69.63
GENE-1667_528	2B	69.99
D_contig09015_259	2B	70.72
Tdurum_contig25602_212	2B	70.96
Tdurum_contig25629_415	2B	72.83
wsnp_JD_c744_1111659	2B	73.8
GENE-1351_93	2B	73.92
BS00064448_51	2B	74.04
IAAV5350	2B	74.15
IACX5850	2B	74.51
TA006211-0075	2B	75.48
Ex_c2510_477	2B	76.21
Ku_c5754_2002	2B	76.32
BobWhite_c47936_113	2B	76.8
Ex_c960_746	2B	77.16
Ex_c9729_126	2B	79.04
Tdurum_contig35492_150	2B	79.76
Tdurum_contig10380_278	2B	80.12
Tdurum_contig12459_405	2B	80.24
Excalibur_c25414_806	2B	80.47
Ex_c1742_453	2B	80.83
BS00010567_51	2B	80.95
GENE-1444_162	2B	81.06
BS00079013_51	2B	81.54
wsnp_Ex_rep_c102385_87568304	2B	81.66
wsnp_Ex_c32493_41138957	2B	81.89
Kukri_c23754_52	2B	82.99
Excalibur_c64983_65	2B	83.35
wsnp_Ex_c20182_29230528	2B	84.83
BobWhite_c22728_257	2B	84.94
Kukri_c25716_284	2B	85.54
Kukri_c26311_891	2B	85.66
BS00067572_51	2B	85.89
Ku_c9369_1965	2B	86.5
Kukri_c84629_315	2B	86.61
RAC875_c17455_152	2B	86.97
IACX45	2B	87.33
BS00065136_51	2B	87.93
Excalibur_c47745_63	2B	88.04
Tdurum_contig27907_359	2B	88.4
wsnp_Ex_c26818_36041748	2B	88.88
Excalibur_c43926_163	2B	89.6
tplb0060d11_1137	2B	89.96
Tdurum_contig12761_125	2B	90.44
Tdurum_contig78534_314	2B	90.55
Tdurum_contig56876_365	2B	90.79
BS00065471_51	2B	92.63
Excalibur_c32980_169	2B	92.75
BobWhite_c6365_540	2B	92.98
BS00064607_51	2B	93.1
BS00022295_51	2B	95.04
Kukri_c30659_91	2B	96.13
RAC875_rep_c109891_156	2B	97.09
Excalibur_c17745_493	2B	97.81
Tdurum_contig28795_273	2B	97.93
BS00022374_51	2B	98.29
BobWhite_c7050_792	2B	98.64
BS00078573_51	2B	99
CAP8_c3234_216	2B	99.6
D_GDS7LZN02G73QS_245	2B	99.71
BS00022064_51	2B	99.95
BS00030361_51	2B	100.19
BS00068181_51	2B	100.42
wsnp_Ex_rep_c103064_88104690	2B	100.54
BS00063236_51	2B	102.51
GENE-3335_127	2B	103.36
IACX2222	2B	103.47
Kukri_c209_999	2B	103.59
Tdurum_contig10108_246	2B	103.95
tplb0052b23_2493	2B	104.67
BS00060618_51	2B	104.78
BS00074091_51	2B	105.49
Excalibur_c7051_1115	2B	105.85
RAC875_c9500_1796	2B	106.57
RAC875_rep_c102485_468	2B	107.05
Excalibur_c2174_1681	2B	107.77
BobWhite_rep_c64068_241	2B	108.48
Tdurum_contig34572_243	2B	108.84
wsnp_Ku_c18587_27915541	2B	109.07
CAP7_c16_300	2B	109.55
GENE-1320_141	2B	109.66
Excalibur_c910_946	2B	110.02
BobWhite_c7274_197	2B	110.13
BS00031098_51	2B	110.73
tplb0043n06_1748	2B	111.2
BS00039187_51	2B	111.44
RAC875_rep_c119322_54	2B	111.8
BS00067878_51	2B	112.15
BS00022185_51	2B	113.12
Tdurum_contig10295_374	2B	113.24
GENE-1119_104	2B	113.35
CAP12_c3254_366	2B	113.71
tplb0053o16_915	2B	114.43
Ra_c105904_187	2B	115.03
RAC875_c17798_66	2B	115.14
Excalibur_c47996_509	2B	115.26
tplb0042o21_419	2B	115.62
Tdurum_contig10181_95	2B	120.29
Excalibur_c1434_428	2B	120.77
RAC875_c6144_121	2B	122.74
BS00081138_51	2B	122.86
BobWhite_c23161_170	3A	0
D_F5XZDLF02GN47Z_208	3A	2.25
Tdurum_contig84762_189	3A	2.73
CAP12_c1860_280	3A	3.09
RAC875_c34624_305	3A	3.32
wsnp_Ex_rep_c67635_66291944	3A	3.56
BobWhite_rep_c49330_217	3A	3.67
RAC875_c16310_252	3A	3.79
BobWhite_c5461_338	3A	3.9
BS00110922_51	3A	4.26
Kukri_c54593_543	3A	4.38
wsnp_Ex_c22683_31887736	3A	4.5
Excalibur_rep_c111546_167	3A	8.29
BobWhite_s62976_77	3A	9.4
JD_c16328_271	3A	14.54
Excalibur_c4548_2505	3A	18.59
BobWhite_c48246_303	3A	19.44
RFL_Contig1896_1236	3A	20.04
BS00057444_51	3A	20.52
Excalibur_rep_c112985_146	3A	21.24
Excalibur_c6852_799	3A	27.71
Kukri_c30370_79	3A	28.68
BobWhite_c29419_116	3A	28.8
RAC875_c56975_112	3A	30.29
Tdurum_contig30718_383	3A	30.65
Tdurum_contig99640_243	3A	30.77
Tdurum_contig91865_242	3A	31.01
BS00022586_51	3A	31.49
Kukri_rep_c102131_891	3A	31.72
Ra_c1002_1670	3A	31.96
IACX457	3A	32.93
wsnp_Ex_c33765_42199371	3A	33.04
Tdurum_contig59358_392	3A	34.39
Excalibur_c6264_1054	3A	34.99
CAP8_rep_c3652_80	3A	35.1
CAP8_rep_c6382_237	3A	35.34
GENE-1300_770	3A	35.46
JG_c3077_214	3A	35.57
BS00021694_51	3A	35.69
BobWhite_c11298_512	3A	35.8
Tdurum_contig86206_149	3A	36.04
BS00073871_51	3A	37.26
RAC875_c6445_275	3A	38.73
CAP11_c231_125	3A	38.85
Excalibur_c42978_149	3A	38.97
wsnp_Ex_c742_1458743	3A	40.18
Kukri_rep_c102953_304	3A	42.32
Tdurum_contig44029_144	3A	43.42
RAC875_c10430_672	3A	43.65
Excalibur_rep_c68583_689	3A	43.77
Excalibur_c41477_1272	3A	44.13
TA003540-1083	3A	44.24
D_contig16408_629	3A	44.36
Tdurum_contig56960_109	3A	44.59
Excalibur_c76693_503	3A	44.71
TA012401-0794	3A	44.94
Tdurum_contig30790_154	3A	45.18
Excalibur_c11319_371	3A	45.9
Tdurum_contig5611_1064	3A	46.13
BS00063531_51	3A	46.25
wsnp_Ex_rep_c69567_68516173	3A	47.09
Tdurum_contig13098_184	3A	47.32
Ku_c3602_226	3A	47.44
Tdurum_contig56748_632	3A	47.67
wsnp_JD_c9434_10274598	3A	48.03
BS00010204_51	3A	49.24
wsnp_Ex_c3478_6369892	3A	49.48
Excalibur_c64302_103	3A	49.6
Ku_c17569_905	3A	49.95
Excalibur_c91154_175	3A	50.07
wsnp_Ex_c2522_4708394	3A	50.18
wsnp_Ex_rep_c69577_68526990	3A	50.3
CAP8_c1093_136	3A	50.41
Tdurum_contig42234_2052	3A	50.53
wsnp_Ex_rep_c108072_91444417	3A	50.77
wsnp_Ku_c1307_2606226	3A	50.88
wsnp_Ku_rep_c104691_91086871	3A	51
BobWhite_c26893_161	3A	51.23
Tdurum_contig15529_135	3A	51.35
Excalibur_c6501_477	3A	51.95
BS00028660_51	3A	52.07
Tdurum_contig57693_581	3A	52.79
Tdurum_contig25642_92	3A	53.03
wsnp_Ku_c8334_14181247	3A	53.14
Excalibur_rep_c105085_102	3A	53.38
wsnp_RFL_Contig429_4978628	3A	53.49
wsnp_Ra_c29280_38672141	3A	53.61
Kukri_c34195_357	3A	53.84
RAC875_c842_1476	3A	54.08
wsnp_Ex_rep_c69034_67934852	3A	54.44
RAC875_c13183_369	3A	54.55
wsnp_Ex_c15100_23284023	3A	54.67
Excalibur_c46082_440	3A	54.78
wsnp_Ex_c28930_38008757	3A	56.25
Excalibur_c33545_134	3A	56.36
BS00064039_51	3A	56.6
Tdurum_contig61819_115	3A	56.71
wsnp_Ra_c744_1535534	3A	56.83
Excalibur_c14216_692	3A	56.94
RAC875_c60753_129	3A	57.18
Kukri_c4724_923	3A	58.03
Tdurum_contig11714_304	3A	58.39
RAC875_rep_c73517_399	3A	59
BobWhite_c1749_406	3A	59.85
CAP12_c1787_110	3A	60.09
Kukri_c8218_1364	3A	61.57
Tdurum_contig15160_711	3A	62.18
RAC875_rep_c70691_1860	3A	62.54
Ex_c11297_687	3A	63.39
wsnp_Ex_c21733_30892583	3A	63.51
Ex_c24992_1659	3A	63.62
Tdurum_contig64606_1104	3A	64.72
Tdurum_contig25475_128	3A	64.95
BS00056089_51	3A	65.8
IAAV8483	3A	66.77
Tdurum_contig12557_1382	3A	67.13
BobWhite_c13704_244	3A	67.36
Tdurum_contig76105_124	3A	67.48
BS00000445_51	3A	68.45
wsnp_CD454173A_Ta_2_8	3A	68.68
Excalibur_c21252_245	3A	70.56
Kukri_c97654_90	3A	70.68
GENE-1929_91	3A	74.58
GENE-1724_72	3A	74.69
Tdurum_contig42150_3348	3A	75.66
GENE-1642_397	3A	75.9
BobWhite_c71_391	3A	76.14
Excalibur_c46600_919	3A	76.5
IACX6054	3A	76.62
Kukri_c55381_67	3A	76.86
wsnp_Ex_c5623_9891427	3A	76.97
BS00022752_51	3A	77.09
Ra_c1619_432	3A	77.2
wsnp_Ra_c19079_28210937	3A	77.32
Kukri_c1308_2782	3A	77.67
Ku_c52173_572	3A	77.79
wsnp_Ex_c8517_14315660	3A	77.9
RAC875_c47550_437	3A	78.14
GENE-1167_104	3A	78.5
BS00072296_51	3A	78.61
BS00038823_51	3A	78.85
IACX17944	3A	79.95
wsnp_Ra_c27984_37480491	3A	80.06
IAAV8170	3A	80.3
BS00030855_51	3A	80.42
RAC875_c14054_87	3A	80.66
CAP11_c3472_60	3A	81.02
wsnp_Ku_c8400_14280021	3A	81.13
wsnp_Ex_rep_c69314_68244502	3A	81.25
RAC875_c102912_62	3A	81.49
GENE-1549_110	3A	81.72
BobWhite_c801_862	3A	83.96
IACX333	3A	85.18
BS00050109_51	3A	86.03
Excalibur_c19316_160	3A	86.88
BobWhite_c21397_148	3A	87.61
Excalibur_c29600_173	3A	87.84
wsnp_Ex_c1894_3575749	3A	87.96
Excalibur_c39808_453	3A	88.07
Kukri_c8465_54	3A	88.19
IAAV1410	3A	88.3
wsnp_BQ160970A_Ta_2_7	3A	88.54
BS00081610_51	3A	88.66
IAAV5984	3A	89.26
BobWhite_c63_305	3A	90.23
wsnp_BG262734A_Ta_2_7	3A	90.46
wsnp_Ex_c15475_23756906	3A	90.7
BS00067940_51	3A	93.75
BS00080546_51	3A	94.59
wsnp_Ku_c10468_17301216	3A	95.19
BS00097267_51	3A	95.8
Ku_c6126_1139	3A	96.15
BS00067228_51	3A	96.51
BS00024548_51	3A	96.75
Excalibur_c24354_465	3A	99.39
Excalibur_c3969_1208	3A	102.18
Excalibur_c56859_177	3A	102.66
wsnp_Ku_c7811_13387117	3A	104.02
BS00023222_51	3A	104.38
BobWhite_c3356_442	3A	105.99
Tdurum_contig28714_240	3A	106.59
JD_c48734_1188	3A	106.71
BobWhite_c9732_444	3A	108.98
GENE-3665_61	3A	109.21
Tdurum_contig34075_98	3A	109.33
RAC875_c18195_741	3A	110.05
GENE-4700_158	3A	112.43
BS00093889_51	3A	113.4
wsnp_BE426418A_Ta_2_2	3A	114.37
BS00075598_51	3A	117.01
Kukri_c12212_182	3A	117.74
IAAV3851	3A	118.1
wsnp_CAP11_rep_c8581_3702222	3A	118.57
BobWhite_c15582_253	3A	121.36
BS00059618_51	3A	122.57
Excalibur_c94962_57	3A	122.81
RAC875_c3084_415	3A	123.53
IAAV9044	3A	123.64
wsnp_Ex_rep_c104141_88935451	3A	124.12
JD_c7528_323	3A	124.24
BobWhite_c20157_293	3A	124.35
Kukri_rep_c70777_573	3A	124.83
CAP7_c915_121	3A	125.07
Tdurum_contig11705_96	3A	125.42
BS00064875_51	3A	125.54
Tdurum_contig13646_225	3A	126.5
Excalibur_c3556_520	3A	127.1
CAP8_c4485_117	3A	127.57
Tdurum_contig31235_99	3A	127.69
GENE-1934_182	3A	127.8
Tdurum_contig62283_334	3A	129.13
Tdurum_contig67686_792	3A	129.84
wsnp_Ex_c45877_51547406	3A	130.81
Jagger_c8695_168	3A	131.05
wsnp_Ex_c11229_18163892	3A	131.29
wsnp_Ku_c5359_9531713	3A	131.4
Excalibur_c8991_467	3A	133.24
wsnp_RFL_Contig4687_5577012	3A	133.48
Tdurum_contig8674_1236	3A	133.71
RFL_Contig2394_496	3A	133.83
GENE-0559_171	3BS	0
RAC875_c11409_550	3BS	1.76
BS00009440_51	3BS	2
Kukri_c64588_229	3BS	3.1
BS00001335_51	3BS	3.21
BS00098161_51	3BS	3.69
Ku_c24488_313	3BS	4.05
BS00058860_51	3BS	4.9
CAP7_c9234_109	3BS	5.38
Jagger_c8905_84	3BS	5.86
wsnp_Ex_rep_c66331_64503065	3BS	6.34
BS00022669_51	3BS	6.45
BS00009854_51	3BS	6.57
Tdurum_contig94629_258	3BS	6.92
Kukri_c8458_916	3BS	7.16
Excalibur_c8386_1009	3BS	8.01
BS00105741_51	3BS	8.98
RFL_Contig5709_3446	3BS	9.69
Tdurum_contig31294_108	3BS	9.8
CAP7_c1576_371	3BS	10.28
Tdurum_contig79629_538	3BS	10.4
RAC875_c4389_1344	3BS	10.51
BS00010849_51	3BS	11.86
Tdurum_contig35799_208	3BS	12.58
BS00064177_51	3BS	14.57
BS00059385_51	3BS	17.34
CAP11_c5660_100	3BS	17.46
Tdurum_contig6501_449	3BS	17.82
Kukri_c40882_312	3BS	17.93
Excalibur_c15141_684	3BS	18.41
BobWhite_c22687_578	3BS	20.79
Tdurum_contig11684_144	3BS	21.64
BS00044752_51	3BS	22.36
RFL_Contig876_422	3BS	22.48
Tdurum_contig82242_224	3BS	22.95
BS00070456_51	3BS	23.07
BobWhite_c28090_175	3BS	23.42
RFL_Contig3358_1112	3BS	23.66
Ra_c10605_1004	3BS	23.78
RFL_Contig3455_507	3BS	24.37
RAC875_c19475_61	3BS	24.97
BS00066798_51	3BS	25.2
BS00066797_51	3BS	25.32
BS00047114_51	3BS	30.71
Jagger_c9349_89	3BS	30.95
BobWhite_c497_375	3BS	31.19
BS00022242_51	3BS	33.18
wsnp_Ex_c47078_52393295	3BS	33.78
Excalibur_c42314_1152	3BS	35.28
Kukri_c43538_352	3BS	35.41
Excalibur_c41747_398	3BS	36.02
BobWhite_c62702_587	3BS	36.14
BS00022961_51	3BS	36.25
BS00065927_51	3BS	36.37
Kukri_c14140_347	3BS	37.09
D_F5XZDLF02HWOJZ_227	3BS	37.2
Excalibur_c8284_580	3BS	37.8
tplb0051d09_335	3BS	38.65
BS00011728_51	3BS	39.25
Excalibur_c2820_454	3BS	40.84
Ku_c108793_228	3BS	40.95
Kukri_c48750_1416	3BS	43.45
BS00060255_51	3BS	43.68
wsnp_Ex_c32404_41067821	3BS	43.8
BS00065429_51	3BS	43.91
RAC875_c3138_224	3BS	44.15
GENE-1587_448	3BS	44.39
Excalibur_c11001_134	3BS	44.5
wsnp_Ex_c6065_10623213	3BS	44.62
BS00011064_51	3BS	44.85
RFL_Contig4778_2686	3BS	45.21
Excalibur_c37787_925	3BS	45.33
BobWhite_c4839_1060	3BS	45.44
Excalibur_c32170_145	3BS	45.68
Excalibur_c25659_609	3BS	46.03
Kukri_c8740_75	3BS	46.15
RFL_Contig3857_548	3BS	46.39
RAC875_c5206_1396	3BS	46.5
wsnp_Ex_c7967_13522958	3BS	46.62
Excalibur_c54025_104	3BS	47.09
Kukri_c3305_2048	3BS	47.21
Kukri_c3168_521	3BS	47.32
Kukri_c65979_387	3BS	47.44
BS00090179_51	3BS	47.55
wsnp_Ex_c50022_54446632	3BL	0
wsnp_Ku_c26257_36216869	3BL	0.24
RAC875_c100413_60	3BL	0.35
Excalibur_c14999_712	3BL	0.47
Kukri_c33665_418	3BL	0.7
Tdurum_contig11424_650	3BL	0.82
IACX11287	3BL	0.93
BS00022122_51	3BL	1.17
RFL_Contig4667_3535	3BL	1.28
TA001464-0572	3BL	1.4
GENE-1455_114	3BL	1.64
TA004228-0191	3BL	1.75
BobWhite_rep_c49225_231	3BL	2.23
wsnp_Ex_c15399_23662312	3BL	2.59
wsnp_Ku_c1391_2771050	3BL	2.95
Excalibur_c15332_1305	3BL	3.18
BobWhite_c40455_116	3BL	3.3
RFL_Contig4421_1724	3BL	3.65
wsnp_RFL_Contig383_4163148	3BL	3.77
Excalibur_rep_c69241_274	3BL	4.01
Excalibur_c85790_65	3BL	4.97
Kukri_c35105_294	3BL	6.06
wsnp_JD_c9360_10216330	3BL	6.18
wsnp_JD_c5643_6802211	3BL	6.29
Tdurum_contig57086_66	3BL	6.41
BS00035878_51	3BL	6.52
Kukri_c39081_265	3BL	6.88
Excalibur_c21751_421	3BL	10.46
Ex_c4757_695	3BL	10.94
BS00087427_51	3BL	11.06
wsnp_Ex_c16378_24870688	3BL	11.41
BS00078473_51	3BL	11.53
Excalibur_c25567_225	3BL	11.89
RAC875_c530_354	3BL	12
BS00102326_51	3BL	12.24
BobWhite_rep_c52429_80	3BL	12.48
BobWhite_c14938_411	3BL	12.6
Excalibur_c34754_108	3BL	12.84
RAC875_c65292_58	3BL	13.2
TA002179-0963	3BL	13.56
IAAV3519	3BL	13.8
BS00026264_51	3BL	13.91
Excalibur_c37115_306	3BL	14.15
D_contig27278_220	3BL	14.38
D_GCE8AKX02JPW6I_272	3BL	14.5
Tdurum_contig66511_957	3BL	14.62
BS00083391_51	3BL	14.85
Excalibur_c24617_131	3BL	15.21
BobWhite_c10476_790	3BL	15.45
wsnp_Ku_c10196_16926860	3BL	15.56
Excalibur_c31893_244	3BL	15.68
Excalibur_c35526_537	3BL	15.79
wsnp_Ex_c15795_24169367	3BL	16.75
wsnp_JD_c16245_15468917	3BL	16.99
wsnp_Ra_c18164_27178459	3BL	17.23
wsnp_Ex_c64005_62987067	3BL	18.44
wsnp_Ex_rep_c66893_65301351	3BL	18.67
RAC875_c403_2247	3BL	18.91
CAP12_c1991_127	3BL	19.39
wsnp_BE497740B_Ta_2_1	3BL	19.99
Excalibur_rep_c66942_58	3BL	20.1
BobWhite_c6015_141	3BL	20.34
BobWhite_c33344_143	3BL	20.46
Tdurum_contig12682_319	3BL	20.58
Ra_c14132_2575	3BL	21.67
BS00064218_51	3BL	21.91
Tdurum_contig11443_978	3BL	22.38
Tdurum_contig12643_514	3BL	22.5
wsnp_Ex_c19778_28779907	3BL	22.61
Tdurum_contig69073_365	3BL	24.47
wsnp_Ex_c57007_58898157	3BL	25.07
wsnp_JD_c4413_5541190	3BL	25.19
Ra_c16246_379	3BL	26.41
BS00077967_51	3BL	26.53
Tdurum_contig51386_128	3BL	26.65
Tdurum_contig32277_121	3BL	26.88
Excalibur_c18410_136	3BL	27
Tdurum_contig42366_893	3BL	27.59
Excalibur_c21708_392	3BL	28.56
Tdurum_contig12455_385	3BL	28.92
RAC875_c24504_119	3BL	31.74
BS00063624_51	3BL	31.86
Tdurum_contig46030_580	3BL	33.98
Tdurum_contig15928_135	3BL	35.32
RAC875_c48868_558	3BL	37.44
BobWhite_c13381_101	3BL	37.92
Kukri_c24007_83	3BL	38.53
BS00067355_51	3BL	39.74
GENE-1918_371	3BL	39.98
Tdurum_contig100075_305	3BL	41.96
Excalibur_c29967_540	3BL	42.19
GENE-0293_346	3BL	43.17
BobWhite_c9424_243	3BL	45.29
BS00023017_51	3BL	46.76
wsnp_CAP11_c59_99702	3BL	46.87
TA006103-0916	3BL	47.59
BS00069273_51	3BL	48.19
wsnp_Ra_c7158_12394405	3BL	49.53
Excalibur_rep_c104387_443	3BL	50.01
BS00035190_51	3BL	50.25
BobWhite_c5276_631	3BL	50.72
Excalibur_c34433_220	3BL	51.92
CAP7_c4359_105	3BL	52.4
GENE-2712_130	3BL	53.48
GENE-2712_428	3BL	53.6
Tdurum_contig84676_145	3BL	53.71
Tdurum_contig9738_262	3BL	54.67
Excalibur_c19775_474	3BL	54.79
Tdurum_contig50436_359	3BL	54.91
BS00048659_51	3BL	55.63
BS00076457_51	3BL	55.98
wsnp_Ra_rep_c72670_70836439	3BL	57.83
RAC875_c10909_1180	3BL	58.07
Tdurum_contig47292_309	3BL	60.96
Excalibur_c4417_823	3BL	61.31
Tdurum_contig100787_79	3BL	61.43
D_GDEEGVY02HFA91_138	3BL	62.14
RAC875_c13256_1359	3BL	63.48
Kukri_c7860_911	3BL	65.07
BS00067515_51	3BL	65.68
Kukri_c60556_132	3BL	67.26
BS00075879_51	3BL	67.62
Tdurum_contig10458_460	3BL	68.1
RAC875_c53037_181	3BL	68.46
wsnp_Ex_c13284_20948460	3BL	68.69
BS00074614_51	4A	0
BS00035307_51	4A	1.36
BS00021716_51	4A	1.48
wsnp_JD_c64_103934	4A	1.6
Ra_c4614_1114	4A	1.96
Tdurum_contig12696_528	4A	5.37
Ex_c864_653	4A	9.47
Tdurum_contig21233_82	4A	9.59
Excalibur_c12032_1101	4A	12.62
BS00065863_51	4A	15.52
wsnp_RFL_Contig2771_2524880	4A	15.63
wsnp_Ra_c14920_23225219	4A	15.99
IACX1035	4A	16.59
Tdurum_contig53373_192	4A	19.94
RFL_Contig3913_252	4A	24.31
Kukri_c53787_620	4A	24.43
BS00021752_51	4A	26.67
Tdurum_contig8061_56	4A	26.91
RAC875_c58868_397	4A	28.25
Ku_c766_2284	4A	29.59
Excalibur_c40618_182	4A	30.31
Tdurum_contig33628_129	4A	30.42
wsnp_Ex_c20386_29451037	4A	31.51
Kukri_c74409_199	4A	31.62
Tdurum_contig48049_479	4A	31.74
IAAV4754	4A	34.36
BS00110459_51	4A	34.47
Ex_c103504_760	4A	34.59
BS00077635_51	4A	34.7
IACX62	4A	35.79
wsnp_Ex_c20169_29215401	4A	36.39
wsnp_Ku_rep_c76865_75281903	4A	37.61
wsnp_Ra_c10536_17322563	4A	37.72
Tdurum_contig13140_69	4A	38.08
RAC875_c7325_407	4A	39.57
wsnp_Ex_c10390_17007929	4A	40.43
Ex_c22373_324	4A	42.3
wsnp_Ex_c6044_10590220	4A	42.78
GENE-2491_309	4A	43.02
RAC875_c26184_273	4A	43.13
wsnp_Ex_c50586_54818545	4A	43.37
RAC875_c9526_88	4A	44.09
Kukri_rep_c101167_218	4A	44.46
Kukri_c47169_544	4A	44.58
RAC875_c28616_154	4A	44.69
Tdurum_contig50388_343	4A	44.81
wsnp_Ex_c5492_9691880	4A	45.29
wsnp_Ku_c10224_16965872	4A	45.4
IAAV7636	4A	45.64
tplb0022j01_1046	4A	45.75
wsnp_Ex_c24443_33688268	4A	45.99
BS00022160_51	4A	47.46
RAC875_c27704_420	4A	47.57
wsnp_Ex_c1563_2987002	4A	47.93
tplb0050j22_569	4A	48.16
Excalibur_c38910_490	4A	48.4
wsnp_BF484585A_Td_2_1	4A	48.64
Tdurum_contig42528_767	4A	48.75
Ex_c67622_392	4A	48.99
wsnp_Ex_c7335_12579818	4A	49.35
wsnp_Ex_c64593_63334637	4A	49.46
BobWhite_c1593_539	4A	49.82
wsnp_RFL_Contig1910_1074716	4A	49.93
Ex_c53906_571	4A	50.05
wsnp_Ku_c9208_15488367	4A	50.29
BS00035122_51	4A	50.76
BS00022596_51	4A	51
wsnp_Ex_c21383_30513824	4A	52.46
Kukri_c56202_108	4A	52.94
wsnp_Ex_c19773_28772235	4A	54.4
BS00079389_51	4A	55.25
JD_c9127_887	4A	56.09
BS00092860_51	4A	56.45
BS00107766_51	4A	56.57
BS00094887_51	4A	57.53
RAC875_c19718_551	4A	58.01
Ex_c66324_1151	4A	59.61
IACX2890	4A	59.84
RAC875_c18090_752	4A	62.48
BobWhite_c12128_187	4A	63.57
wsnp_Ku_c4924_8816643	4A	65.83
Tdurum_contig42526_994	4A	66.79
D_contig08728_654	4A	68.9
RAC875_c11524_553	4A	69.62
BS00109683_51	4A	70.96
BobWhite_c30990_228	4A	71.31
Ex_c57499_296	4A	73.16
Tdurum_contig14720_1371	4A	74.26
Kukri_rep_c69312_927	4A	74.5
BobWhite_c20282_164	4A	74.61
Excalibur_c25699_113	4A	74.73
Tdurum_contig22511_355	4A	74.84
Kukri_c13768_898	4A	75.69
Tdurum_contig47858_908	4A	76.66
IAAV8190	4A	76.89
Kukri_c77040_87	4A	77.99
RAC875_c56535_256	4A	78.1
Kukri_c29142_1046	4A	78.34
Excalibur_c10696_3390	4A	79.69
RAC875_c390_1494	4A	80.77
RAC875_c17197_504	4A	82
RAC875_c5302_300	4A	82.12
wsnp_Ex_c28728_37832012	4A	82.6
BS00062059_51	4A	83.82
BS00059503_51	4A	84.54
GENE-2307_140	4A	84.9
BobWhite_c10610_1096	4A	86.74
Excalibur_c4325_1440	4A	88.33
BobWhite_c22176_295	4A	88.57
RAC875_c918_265	4A	89.93
Excalibur_c13054_1564	4A	92.6
tplb0062c24_1758	4A	92.84
wsnp_CAP11_c8366_3622210	4A	93.68
Excalibur_c64860_102	4A	94.27
TA003110-1046	4A	94.63
CAP8_c5006_137	4A	94.98
wsnp_Ex_c3988_7221220	4A	95.1
RAC875_c220_1354	4A	95.81
D_GBF1XID01C0IF4_111	4A	97.02
GENE-4618_519	4A	97.14
BS00056624_51	4A	97.98
TA002752-1637	4A	98.7
tplb0024a09_2234	4A	98.81
RAC875_c85046_124	4A	100.29
Ku_c64134_1676	4A	101.01
BobWhite_c17731_247	4A	101.84
Kukri_c17754_1179	4A	109.59
Excalibur_c19666_989	4A	110.07
Excalibur_c50192_119	4A	110.9
IAAV3960	4A	113.02
Tdurum_contig54122_1095	4A	113.62
BS00080927_51	4A	113.85
Tdurum_contig12313_290	4A	115.33
Tdurum_contig7992_605	4A	115.45
BS00067724_51	4A	117.06
BS00063752_51	4A	120.79
Kukri_s111954_76	4A	120.9
BS00045555_51	4A	122
BS00039811_51	4A	122.12
Kukri_c21086_843	4A	122.35
CAP12_c325_373	4A	122.95
BS00023007_51	4A	123.19
BS00028794_51	4A	123.31
Tdurum_contig39549_245	4A	123.43
RAC875_rep_c106976_263	4A	123.55
BobWhite_c3259_96	4A	123.79
Tdurum_contig51959_1408	4A	124.15
BS00010116_51	4A	124.39
IAAV1943	4A	124.74
Ra_c6672_1679	4A	125.47
BS00059457_51	4A	125.83
Excalibur_c21750_253	4A	126.31
Tdurum_contig27944_266	4A	126.42
Tdurum_contig47476_441	4A	126.54
BS00110758_51	4A	126.65
wsnp_Ex_c17294_25964947	4A	127.13
Excalibur_c28898_668	4A	127.37
Kukri_rep_c101442_162	4A	127.48
Kukri_rep_c107387_161	4A	127.6
Kukri_rep_c85536_598	4A	127.71
wsnp_Ex_c5072_9006666	4A	127.83
BS00109911_51	4A	128.07
Excalibur_c780_400	4A	128.19
BS00056493_51	4B	0
Excalibur_rep_c85960_323	4B	0.12
D_GBF1XID01EMISV_148	4B	1.35
IAAV1120	4B	2.2
BS00039935_51	4B	9.13
RAC875_c94519_419	4B	9.74
Excalibur_c20863_318	4B	12.58
CAP11_rep_c4893_84	4B	12.82
RAC875_c24098_141	4B	13.19
BobWhite_c7400_334	4B	17.06
D_contig31607_122	4B	19.08
wsnp_Ex_c16389_24884920	4B	21.18
Kukri_c35562_207	4B	22.66
RFL_Contig4881_137	4B	23.5
Kukri_c8594_203	4B	23.98
IAAV2271	4B	24.46
BobWhite_c30050_125	4B	24.82
Tdurum_contig74720_539	4B	25.06
Tdurum_contig17416_577	4B	25.17
Excalibur_c27766_497	4B	25.29
Excalibur_rep_c108030_260	4B	25.77
Kukri_c34633_69	4B	28.42
BS00022534_51	4B	30.04
Jagger_rep_c10288_53	4B	30.28
Tdurum_contig41902_730	4B	31.13
Kukri_c47299_174	4B	32.74
wsnp_BE442666B_Ta_2_2	4B	33.09
Excalibur_c10113_1138	4B	33.45
Tdurum_contig10257_241	4B	33.93
RAC875_c2226_933	4B	34.05
BS00100839_51	4B	34.28
RAC875_c44584_162	4B	34.4
wsnp_BF482960B_Ta_1_4	4B	34.51
RAC875_c45922_340	4B	34.87
IACX47	4B	34.99
Tdurum_contig10693_597	4B	36.73
wsnp_Ex_c9440_15657149	4B	37.59
Tdurum_contig92931_322	4B	37.95
Tdurum_contig6153_192	4B	39.8
BS00022258_51	4B	40.41
wsnp_Ex_c8913_14881924	4B	40.64
Tdurum_contig43279_1088	4B	40.88
Tdurum_contig11603_149	4B	41.36
Tdurum_contig4974_355	4B	41.47
IAAV5831	4B	41.59
BS00068242_51	4B	41.82
Tdurum_contig31420_137	4B	41.94
BS00030843_51	4B	42.18
Tdurum_contig10529_614	4B	42.41
Kukri_rep_c82959_330	4B	42.77
BobWhite_c31542_52	4B	43.01
GENE-2993_576	4B	43.36
GENE-2957_288	4B	43.48
Tdurum_contig52805_183	4B	43.59
wsnp_BE442869B_Ta_1_1	4B	44.07
Kukri_c17962_379	4B	44.55
Kukri_rep_c68125_946	4B	45.65
Excalibur_rep_c70571_185	4B	45.76
Excalibur_c61318_564	4B	45.88
IACX1244	4B	47.22
Jagger_c1432_289	4B	47.82
Tdurum_contig11735_222	4B	48.18
Tdurum_contig59174_753	4B	50.69
Tdurum_contig52840_143	4B	50.81
Kukri_c322_1394	4B	52.15
Tdurum_contig42521_837	4B	53.87
Tdurum_contig11593_170	4B	54.11
RAC875_c54178_90	4B	54.22
wsnp_Ku_rep_c104382_90867406	4B	55.07
Excalibur_rep_c108293_345	4B	55.31
wsnp_Ku_c5502_9765942	4B	55.42
GENE-2361_194	4B	55.54
BS00107247_51	4B	55.78
Ex_c7514_3078	4B	55.89
wsnp_CAP12_rep_c4278_1949864	4B	56.13
BS00066024_51	4B	56.36
wsnp_Ex_c13849_21698240	4B	56.6
RAC875_c89195_138	4B	58.72
Tdurum_contig4795_439	4B	58.96
Tdurum_contig194_182	4B	59.2
Tdurum_contig8044_1763	4B	59.57
Tdurum_contig8028_302	4B	59.68
Ex_c9296_858	4B	59.8
BS00037020_51	4B	60.65
BS00003765_51	4B	60.76
Excalibur_c33302_214	4B	60.88
RAC875_c18736_133	4B	60.99
Kukri_c36207_91	4B	61.96
BS00109813_51	4B	62.08
BS00106144_51	4B	62.19
BS00104364_51	4B	62.31
Tdurum_contig47470_455	4B	62.42
Jagger_c6334_114	4B	62.54
wsnp_CAP12_c1101_569783	4B	62.77
Excalibur_c45244_298	4B	63.38
Ra_c106922_266	4B	63.49
GENE-2372_204	4B	63.73
wsnp_RFL_Contig4416_5179910	4B	64.45
CAP8_rep_c3658_272	4B	64.82
Excalibur_c27349_166	4B	65.42
Tdurum_contig5327_470	4B	66.15
Tdurum_contig28796_163	4B	66.26
Tdurum_contig42156_1086	4B	66.5
Tdurum_contig17712_115	4B	69.67
Tdurum_contig82603_67	4B	70.51
Tdurum_contig26884_227	4B	70.86
Tdurum_contig50783_285	4B	71.22
wsnp_Ex_c26285_35531324	4B	71.33
Ex_c6280_1262	4B	71.45
tplb0027f12_503	4B	71.8
wsnp_BE499546B_Ta_2_1	4B	72.27
Excalibur_rep_c102761_90	4B	72.87
Tdurum_contig8322_1701	4B	72.99
Tdurum_contig59914_323	4B	76.72
RAC875_c24515_602	4B	77.31
BS00082063_51	4B	77.43
GENE-1584_692	4B	81.71
BS00004727_51	4B	82.18
Tdurum_contig51521_90	4B	83.77
wsnp_Ex_rep_c67510_66116823	4B	84.01
RAC875_c51375_299	4B	84.12
wsnp_Ex_rep_c67136_65617520	4B	91.27
Excalibur_c36457_115	4B	91.63
BobWhite_c8266_582	4B	92.72
Kukri_rep_c101259_81	4B	92.83
BS00023024_51	4B	93.19
Excalibur_c108614_173	4B	96.55
BS00008627_51	4B	97.03
Excalibur_c20411_127	4B	97.51
Tdurum_contig10302_187	4B	97.63
BS00062304_51	4B	98.23
wsnp_BE638137B_Ta_2_2	4B	99.83
GENE-4505_30	4B	100.56
IAAV3899	4B	100.8
BobWhite_c15529_288	4B	101.27
RAC875_c29066_271	4B	101.51
GENE-2673_248	4B	104.02
RAC875_rep_c106730_83	4B	104.25
RAC875_c2099_2066	4B	104.49
Tdurum_contig42695_410	4B	105.34
Tdurum_contig9118_1078	4B	108.03
Kukri_c38403_91	5A	0
BobWhite_c41542_354	5A	0.83
wsnp_Ex_c6209_10838456	5A	1.07
IAAV1538	5A	1.54
wsnp_Ex_c3620_6612294	5A	2.14
BS00001525_51	5A	2.62
BobWhite_c31599_604	5A	2.73
RAC875_c2061_55	5A	3.81
BS00003643_51	5A	11.32
BS00064188_51	5A	11.44
Excalibur_c6714_246	5A	11.92
Kukri_c29420_310	5A	18.06
BS00003696_51	5A	19.4
Excalibur_c98513_226	5A	19.52
wsnp_Ex_c11992_19213872	5A	20.99
IAAV468	5A	25.43
wsnp_Ex_c807_1586396	5A	28.3
Tdurum_contig50779_383	5A	28.66
wsnp_Ex_c5013_8914160	5A	28.89
wsnp_Ex_c4211_7606269	5A	29.13
BobWhite_c27445_148	5A	29.72
Tdurum_contig50875_569	5A	30.2
BS00077879_51	5A	30.56
Excalibur_rep_c90275_262	5A	31.4
CAP7_rep_c10325_143	5A	31.52
RAC875_c61887_194	5A	31.63
Tdurum_contig14863_916	5A	33.33
BS00056933_51	5A	34.54
BS00062907_51	5A	34.65
Excalibur_c4964_275	5A	36.62
RFL_Contig2251_434	5A	36.98
Tdurum_contig12926_816	5A	37.71
Excalibur_c18767_309	5A	37.82
Kukri_c60091_331	5A	38.06
BS00031177_51	5A	38.17
Ra_c24707_827	5A	40.66
Excalibur_c9836_408	5A	40.77
RAC875_c55661_677	5A	41.01
BS00048536_51	5A	41.12
wsnp_Ku_c644_1332610	5A	41.6
Kukri_c29882_814	5A	41.95
BS00064371_51	5A	42.07
Ku_c30943_843	5A	42.19
BobWhite_c19985_446	5A	42.3
Excalibur_rep_c111965_658	5A	42.42
Kukri_c67888_348	5A	42.53
wsnp_Ex_c31570_40343841	5A	42.65
Tdurum_contig77937_226	5A	42.76
wsnp_RFL_Contig4307_5006558	5A	43.98
Tdurum_contig11975_607	5A	45.19
Tdurum_contig50015_1612	5A	45.43
BS00078076_51	5A	47.46
BS00066499_51	5A	47.58
TA004818-0715	5A	47.82
BS00034304_51	5A	47.94
wsnp_Ku_c5071_9049540	5A	48.42
BS00039188_51	5A	48.78
Excalibur_c65171_418	5A	49.99
Excalibur_c7180_862	5A	50.6
Excalibur_c22052_303	5A	51.08
BS00034704_51	5A	52.8
BS00066569_51	5A	52.92
wsnp_Ex_rep_c68441_67261679	5A	53.16
BS00073404_51	5A	54.91
BS00067453_51	5A	55.03
Tdurum_contig81510_198	5A	55.51
Excalibur_c15014_1170	5A	56.38
wsnp_CAP11_rep_c4151_1963100	5A	60.05
BobWhite_c2001_586	5A	60.78
BobWhite_c48301_178	5A	60.9
BS00096688_51	5A	61.27
wsnp_Ex_c3838_6980774	5A	62.25
wsnp_Ex_c7383_12654806	5A	62.6
wsnp_Ex_c7168_12311649	5A	63.96
IAAV6488	5A	64.08
RAC875_c99519_227	5A	64.44
RAC875_c39772_175	5A	64.56
wsnp_Ku_c35386_44598937	5A	64.8
RAC875_c49940_385	5A	69.04
TA004548-0753	5A	69.16
TA012788-0448	5A	69.41
Ra_c6930_1753	5A	72.22
Excalibur_c53772_302	5A	72.84
Excalibur_c12332_217	5A	73.94
wsnp_RFL_Contig44_5147697	5A	74.55
Ex_c5317_662	5A	74.91
wsnp_Ex_c3670_6694480	5A	75.16
Tdurum_contig83412_270	5A	75.4
BobWhite_rep_c57159_360	5A	77.02
BS00010698_51	5A	77.25
Kukri_c57965_109	5A	77.5
Kukri_c14889_116	5A	78.1
GENE-3189_377	5A	78.22
RAC875_c35715_718	5A	79.45
Ex_c5594_2630	5A	81.32
Tdurum_contig10124_967	5A	82.55
Excalibur_rep_c68708_80	5A	82.9
BobWhite_rep_c63943_76	5A	83.27
RAC875_c13164_695	5A	83.5
BS00029412_51	5A	83.86
Excalibur_c45894_344	5A	85.96
BS00011235_51	5A	86.2
Kukri_c87585_319	5A	86.31
wsnp_BE399939A_Ta_2_1	5A	89.49
RAC875_c23340_2243	5A	90.71
BobWhite_rep_c56312_106	5A	91.31
BobWhite_c9761_225	5A	91.79
Excalibur_c8030_2139	5A	95.52
Excalibur_rep_c71254_241	5A	96
Tdurum_contig10210_425	5A	97.84
Kukri_c28080_887	5A	99.06
IAAV9053	5A	99.18
BS00009369_51	5A	101.05
Tdurum_contig64587_107	5A	101.16
BS00074299_51	5A	104.62
Ra_c14405_782	5A	104.73
GENE-3601_145	5A	104.85
Tdurum_contig81143_961	5A	104.96
Excalibur_rep_c103747_193	5A	105.93
Tdurum_contig55097_601	5A	106.04
wsnp_Ex_c31799_40545376	5A	106.16
IAAV3365	5A	106.75
RAC875_rep_c109969_119	5A	109.12
Excalibur_c41710_417	5A	109.23
tplb0044j06_689	5A	109.59
Ku_c12469_983	5A	109.7
Tdurum_contig10086_387	5A	110.18
Tdurum_contig81907_126	5A	110.29
Tdurum_contig10587_601	5A	110.41
wsnp_BF484028B_Td_2_1	5A	111.37
Tdurum_contig85105_286	5A	111.73
RAC875_c25243_348	5A	114.09
wsnp_Ex_c790_1554988	5A	116.07
wsnp_CAP11_c1506_840951	5A	117.03
wsnp_Ku_c42416_50159402	5A	117.14
Tdurum_contig53340_355	5A	117.26
Tdurum_contig70123_354	5A	117.5
RAC875_rep_c112818_307	5A	118.33
GENE-2344_73	5A	118.69
Kukri_c36580_1291	5A	119.05
IAAV8042	5A	119.79
BobWhite_c14689_172	5A	119.9
IACX2540	5A	120.5
Excalibur_c32434_322	5A	124.93
RAC875_c18262_958	5A	136.8
RAC875_c34007_292	5A	137.89
RAC875_c55872_149	5A	138.37
TA003720-0955	5A	138.48
wsnp_Ku_c3953_7233359	5A	138.96
TA001523-1009	5A	141.1
GENE-2372_108	5A	145.62
wsnp_Ex_rep_c107017_90850230	5A	145.85
Excalibur_c79009_75	5A	147.06
BobWhite_c17045_186	5A	147.54
wsnp_JD_c21776_19013462	5A	147.77
RFL_Contig840_961	5A	148.61
Excalibur_c104037_107	5A	148.73
BS00067351_51	5A	148.96
BS00055102_51	5A	149.2
wsnp_Ex_c12684_20157261	5A	150.29
BS00022299_51	5A	154.58
RAC875_c54693_298	5A	157.1
IAAV3916	5A	157.71
wsnp_CAP11_c1116_654940	5A	157.83
D_GBB4FNX01AT3CG_270	5A	157.95
Ku_c19516_384	5A	158.06
wsnp_Ex_rep_c101323_86702413	5A	158.79
wsnp_Ex_c2505_4679749	5A	159.4
CAP8_c671_339	5A	163.61
CAP12_c2569_346	5A	164.72
BS00021688_51	5A	167.97
Tdurum_contig51134_191	5A	168.33
RAC875_c8642_231	5A	168.57
RAC875_c8121_1147	5A	168.69
D_contig24537_289	5A	168.81
BS00092333_51	5A	171.46
Tdurum_contig42366_1194	5A	176.48
BS00068158_51	5B	0
CAP8_rep_c5825_165	5B	0.49
Excalibur_c29975_333	5B	0.61
BS00079185_51	5B	0.72
Tdurum_contig97240_915	5B	2.59
Kukri_c25747_894	5B	4.6
Ku_c1943_454	5B	6.75
Ra_c15638_1296	5B	6.87
Excalibur_c7201_1576	5B	6.98
Ex_c14137_985	5B	7.1
CAP7_c9506_174	5B	7.21
BS00018917_51	5B	7.33
wsnp_Ex_c26252_35497729	5B	8.96
Tdurum_contig49841_618	5B	13.41
Excalibur_c23426_1581	5B	13.9
BS00060015_51	5B	14.51
BS00068592_51	5B	14.75
IACX6359	5B	17.02
Kukri_s113060_116	5B	17.87
wsnp_Ra_rep_c106477_90236168	5B	17.99
Kukri_c51_98	5B	19.1
BS00074315_51	5B	19.22
Ex_c1846_1818	5B	19.58
Tdurum_contig4708_1648	5B	19.82
RAC875_c6609_1037	5B	19.94
wsnp_Ex_c43518_49814933	5B	20.3
Tdurum_contig11649_320	5B	20.42
Kukri_rep_c101981_260	5B	20.66
wsnp_Ku_c28491_38419391	5B	20.91
wsnp_RFL_Contig4574_5416228	5B	21.02
Kukri_rep_c113387_369	5B	21.26
Tdurum_contig16751_309	5B	21.38
wsnp_Ex_c4826_8610827	5B	21.5
BS00064891_51	5B	21.62
Tdurum_contig42527_298	5B	21.73
BS00002191_51	5B	21.85
wsnp_Ex_c40022_47169698	5B	21.96
wsnp_Ex_c53011_56395185	5B	22.2
Ex_c7603_1315	5B	22.32
Excalibur_c1630_89	5B	22.92
Excalibur_c30346_54	5B	23.03
Tdurum_contig46366_913	5B	23.27
BobWhite_rep_c63591_317	5B	24.11
Tdurum_contig30065_537	5B	24.23
wsnp_BE497820B_Ta_2_1	5B	24.46
tplb0033f11_1381	5B	24.7
wsnp_Ku_c28245_38183393	5B	26.17
RFL_Contig3192_1291	5B	26.53
wsnp_RFL_Contig4565_5399994	5B	26.64
tplb0021f14_984	5B	27.48
Ex_c23238_1582	5B	27.72
wsnp_Ku_c3869_7094615	5B	28.57
wsnp_Ex_c113235_94249366	5B	29.3
wsnp_Ex_c6548_11355524	5B	29.41
BS00064578_51	5B	30.01
wsnp_BE443745A_Ta_2_1	5B	32
Excalibur_c10336_335	5B	32.36
Tdurum_contig52447_814	5B	33.21
GENE-4720_236	5B	33.32
wsnp_Ex_rep_c66903_65319487	5B	33.56
wsnp_Ex_c10674_17400603	5B	33.92
Excalibur_rep_c110067_199	5B	34.4
TA004677-0674	5B	34.75
Kukri_c2181_291	5B	35.23
Excalibur_c15835_86	5B	35.82
wsnp_CAP12_rep_c8723_3660715	5B	35.94
TA005387-0575	5B	37.41
Kukri_c10296_1074	5B	37.52
Excalibur_rep_c104800_795	5B	38
Ra_c8939_653	5B	38.24
Kukri_c12562_453	5B	38.6
GENE-2550_181	5B	38.95
TA005272-0214	5B	39.19
BobWhite_s67247_276	5B	39.43
RAC875_c2437_1569	5B	39.54
RAC875_c24376_704	5B	39.78
wsnp_BE495277B_Ta_2_5	5B	39.89
RAC875_c4287_2984	5B	40.01
Kukri_rep_c103253_565	5B	40.12
IACX7928	5B	40.97
Tdurum_contig11113_985	5B	42.19
GENE-3291_770	5B	42.31
Tdurum_contig30483_335	5B	45.49
Excalibur_c21846_709	5B	45.97
Excalibur_c7348_1140	5B	47.46
BS00081262_51	5B	49.99
wsnp_Ex_c1314_2513802	5B	50.59
Tdurum_contig53926_455	5B	51.45
Kukri_c15528_1559	5B	51.81
wsnp_RFL_Contig1570_778491	5B	51.92
IAAV2002	5B	53.4
Kukri_c82296_367	5B	53.76
RAC875_c18335_443	5B	53.88
Kukri_c89764_273	5B	54.36
wsnp_JD_rep_c49950_34066505	5B	54.47
Kukri_c43972_367	5B	54.71
Tdurum_contig8072_1192	5B	55.2
RAC875_c21299_844	5B	56.68
BS00009335_51	5B	57.03
Excalibur_c17055_1451	5B	59.54
Tdurum_contig49576_898	5B	59.66
IAAV7226	5B	59.77
wsnp_Ex_c8659_14515623	5B	61.49
Ra_c38583_333	5B	61.61
Tdurum_contig25513_123	5B	61.72
Tdurum_contig50581_439	5B	65.05
Tdurum_contig61623_471	5B	65.53
BS00087043_51	5B	65.65
BS00049083_51	5B	66
JD_c4068_449	5B	66.12
Tdurum_contig31075_260	5B	66.23
BS00067841_51	5B	66.35
RAC875_c4727_923	5B	66.59
RAC875_c3046_1764	5B	68.19
Tdurum_contig12995_722	5B	68.79
Tdurum_contig11228_274	5B	68.91
BS00010311_51	5B	69.26
BS00067328_51	5B	69.61
wsnp_Ex_c17754_26503892	5B	70.21
Tdurum_contig28016_254	5B	70.32
wsnp_Ku_c21770_31551190	5B	73.35
Tdurum_contig28601_486	5B	73.7
IACX5702	5B	75.04
BS00023077_51	5B	75.64
BobWhite_c9657_450	5B	75.88
BS00097066_51	5B	76.11
wsnp_Ex_rep_c68600_67449494	5B	76.35
BS00023139_51	5B	76.82
IACX9238	5B	78.67
Kukri_c5685_1066	5B	78.91
Tdurum_contig14490_593	5B	82.2
Tdurum_contig10669_1621	5B	82.44
Tdurum_contig28353_1720	5B	82.55
RAC875_c41209_71	5B	82.79
Excalibur_rep_c104031_114	5B	83.02
Excalibur_c51046_418	5B	83.26
BS00023064_51	5B	83.5
D_contig18780_204	5B	84.32
wsnp_Ex_c3019_5578488	5B	85.29
BS00066039_51	5B	85.4
IAAV2593	5B	85.52
Tdurum_contig14326_597	5B	85.88
BS00022065_51	5B	85.99
Tdurum_contig70554_1004	5B	86.23
BobWhite_c13340_412	5B	86.7
BS00099367_51	5B	86.82
Tdurum_contig28272_126	5B	87.05
RAC875_c91566_56	5B	87.41
Excalibur_c35561_309	5B	88.75
D_GDS7LZN02FRZ4J_84	5B	88.86
Tdurum_contig48335_209	5B	89.34
IAAV2883	5B	89.57
Tdurum_contig51422_127	5B	89.69
Excalibur_c92906_314	5B	94.53
BS00100708_51	5B	95
BS00066231_51	5B	95.24
wsnp_Ex_c97184_84339976	5B	95.59
BS00111093_51	5B	96.56
BobWhite_c41609_107	5B	96.91
BobWhite_c1562_246	5B	97.03
BobWhite_c12883_272	5B	97.75
Tdurum_contig43547_326	5B	98.34
Tdurum_contig92805_92	5B	98.46
Tdurum_contig59729_196	5B	98.69
BS00022477_51	5B	99.17
Tdurum_contig30194_256	5B	99.4
Tdurum_contig81373_116	5B	99.52
tplb0057d20_531	5B	99.76
IAAV5779	5B	99.99
IACX6772	5B	100.35
Tdurum_contig8171_1888	5B	100.47
IACX7841	5B	100.58
Excalibur_c33120_122	5B	101.3
tplb0057b23_1134	5B	101.66
tplb0029o19_1172	5B	101.77
GENE-2932_119	5B	102.01
IAAV1779	5B	102.12
RAC875_c98608_173	5B	102.48
BS00041550_51	5B	102.72
BS00028082_51	5B	102.83
Kukri_c40099_249	5B	103.07
Tdurum_contig47512_1124	5B	103.19
BS00062971_51	5B	103.3
Excalibur_c17489_804	5B	104.02
BS00099986_51	5B	104.26
CAP12_c2231_114	5B	104.49
BS00039874_51	5B	105.21
Kukri_c24292_390	5B	106.31
Excalibur_c9370_944	5B	107.9
Tdurum_contig13582_162	5B	108.38
wsnp_BE403710B_Ta_2_1	5B	108.49
GENE-4868_140	5B	108.97
Excalibur_c37910_276	5B	109.21
BS00078870_51	5B	109.44
BS00048316_51	5B	109.8
RAC875_c13208_684	5B	110.28
BS00088624_51	5B	110.52
wsnp_Ku_c3151_5892200	5B	110.76
IACX751	5B	111
wsnp_BE403214B_Ta_2_1	5B	111.85
BS00104690_51	5B	111.97
BS00065864_51	5B	113.45
Excalibur_c46000_203	5B	114.3
Tdurum_contig65330_190	5B	114.9
BobWhite_c26082_239	5B	115.02
D_GBQ4KXB02F8ZEJ_37	5B	115.26
TA002682-0717	5B	115.62
Kukri_c59657_805	5B	117.47
JD_c5065_1012	5B	118.19
wsnp_Ex_c3175_5864291	5B	119.53
Tdurum_contig33017_181	5B	120.01
Tdurum_contig97942_51	5B	120.86
Excalibur_c63110_92	5B	121.22
Kukri_c52425_198	5B	121.33
Tdurum_contig66604_927	5B	121.69
Excalibur_c5055_1160	5B	122.04
BS00068775_51	5B	122.16
Kukri_c88397_242	5B	122.51
BS00109754_51	5B	123.23
RAC875_c79095_311	5B	123.71
Excalibur_c24511_1282	5B	123.82
RAC875_c20161_821	5B	123.94
wsnp_JD_c12221_12509984	5B	124.3
Kukri_c50720_397	5B	124.53
IACX2594	5B	134.72
BobWhite_c31_3667	5B	135.08
Excalibur_c16573_197	5B	137.72
Excalibur_c71602_591	5B	138.56
D_contig57728_69	5B	138.68
BS00022980_51	6A	0
GENE-1653_399	6A	0.47
BS00093036_51	6A	0.83
RAC875_c87324_202	6A	1.18
wsnp_Ex_c21633_30782312	6A	1.3
Tdurum_contig41918_3742	6A	2.14
Ex_c882_534	6A	2.86
Kukri_c73802_205	6A	2.98
RAC875_c1453_741	6A	3.83
BS00022094_51	6A	4.69
BobWhite_c16182_53	6A	4.81
BS00047085_51	6A	6.79
Tdurum_contig97611_150	6A	7.15
Tdurum_contig54957_624	6A	7.27
Kukri_c89274_86	6A	8.88
IAAV2577	6A	9.36
TA001907-0759	6A	9.96
Kukri_c25244_199	6A	10.08
BS00065069_51	6A	10.31
RFL_Contig1622_1385	6A	10.55
Kukri_c49017_75	6A	11.39
CAP7_rep_c5315_221	6A	11.75
RAC875_c28122_475	6A	11.99
Kukri_c34219_355	6A	15.42
D_GBQ4KXB01APWI4_297	6A	16.25
CAP12_c2970_177	6A	17.97
BS00074131_51	6A	18.56
GENE-3872_173	6A	18.68
BS00022951_51	6A	18.79
Tdurum_contig75595_586	6A	18.91
Kukri_c23046_253	6A	19.02
Kukri_c11106_292	6A	19.38
wsnp_Ex_c11621_18716128	6A	20.83
Tdurum_contig11414_310	6A	23.48
Tdurum_contig15699_236	6A	23.59
BobWhite_c32377_278	6A	24.81
D_contig09895_560	6A	26.94
Kukri_c2357_152	6A	27.05
Excalibur_c25211_828	6A	27.41
Tdurum_contig42729_380	6A	28.74
BS00109886_51	6A	28.98
Tdurum_contig69670_189	6A	30.19
BobWhite_c62620_150	6A	31.02
BS00023627_51	6A	33.23
wsnp_JD_c2180_3000498	6A	33.46
Jagger_c2853_75	6A	34.66
IAAV4950	6A	34.89
IAAV3806	6A	35.37
wsnp_BE490604A_Ta_2_1	6A	35.6
BS00029282_51	6A	35.71
[truncated: 652 more rows]
