# Supplementary material for: A High-Density Genetic Map of Wild Emmer Wheat from the Karaca Dağ Region Provides New Evidence on the Structure and Evolution of Wheat Chromosomes
Source: Front Plant Sci. 2017 Oct 20;8:1798. doi: 10.3389/fpls.2017.01798 (PMC5655018; doi:10.3389/fpls.2017.01798)
Supplement: Supplementary file 2 [file Table_2.XLSX]

## Sheet: Sheet1
Table S2. The 2,650 skeleton markers and 8,264 bound markers, with their locations on the genetic map
Marker	Chromosome	Distance (cM)
CAP11_rep_c7878_143	1A	0
Tdurum_contig75952_351	1A	0
wsnp_Ex_c10657_17376448	1A	0
BS00022677_51	1A	0.12
Kukri_c18951_853	1A	0.12
RAC875_c42700_264	1A	0.12
BS00033749_51	1A	0.23
BS00010488_51	1A	0.23
BS00009423_51	1A	0.23
Excalibur_c9509_1180	1A	0.23
Tdurum_contig44888_837	1A	0.23
Excalibur_rep_c70751_58	1A	0.23
RAC875_rep_c110533_92	1A	0.23
IAAV3919	1A	0.23
BS00064204_51	1A	0.23
Kukri_c7192_1128	1A	2.85
BS00023130_51	1A	5.34
D_GBUVHFX01BGL2Y_284	1A	5.34
RAC875_c32355_187	1A	7.2
BS00023201_51	1A	7.2
BobWhite_c39996_126	1A	9.83
Excalibur_c9676_163	1A	9.83
Ku_c111306_399	1A	9.83
wsnp_JD_c7522_8606553	1A	9.83
BobWhite_c863_1064	1A	9.83
Kukri_s105761_144	1A	9.83
BobWhite_c39996_85	1A	9.83
Kukri_c54157_315	1A	9.83
Excalibur_c17152_852	1A	9.83
Kukri_c2121_1334	1A	9.83
Tdurum_contig46413_680	1A	11.67
Tdurum_contig46413_779	1A	11.67
Kukri_c1977_1940	1A	11.67
Excalibur_c9196_313	1A	11.78
Tdurum_contig43943_56	1A	11.78
Tdurum_contig43943_1165	1A	11.78
CAP11_c2581_302	1A	11.78
Excalibur_rep_c108929_181	1A	11.78
RAC875_c63624_1002	1A	11.78
Tdurum_contig56871_696	1A	11.78
BS00022439_51	1A	13.11
tplb0031m14_1597	1A	13.35
Tdurum_contig26035_231	1A	13.35
BS00110709_51	1A	14.3
BS00022270_51	1A	14.3
RAC875_c22821_542	1A	14.3
BobWhite_c18592_327	1A	14.42
BobWhite_c6558_234	1A	14.42
BS00022701_51	1A	14.42
RAC875_c16352_326	1A	14.42
RAC875_c34888_65	1A	14.42
Ku_c4823_673	1A	15.75
Excalibur_c38379_478	1A	15.86
Excalibur_c25891_1402	1A	15.86
IAAV4132	1A	16.34
RAC875_c7031_488	1A	16.34
Excalibur_c48152_818	1A	16.34
BS00083459_51	1A	16.34
Excalibur_c101903_902	1A	16.34
RAC875_c50463_808	1A	16.34
Kukri_c13513_878	1A	16.34
Excalibur_c101903_734	1A	16.34
Jagger_rep_c10343_173	1A	16.34
BS00065909_51	1A	16.34
BS00081682_51	1A	16.81
CAP12_c1046_83	1A	16.81
Excalibur_c20777_428	1A	19.28
Tdurum_contig50845_82	1A	19.28
Tdurum_contig83113_134	1A	19.28
BS00100287_51	1A	19.28
Tdurum_contig52332_94	1A	19.28
RAC875_c108229_54	1A	19.28
Excalibur_c20777_315	1A	19.28
BS00022977_51	1A	19.28
Ex_c27351_850	1A	19.28
Tdurum_contig50845_215	1A	19.28
Kukri_rep_c108031_378	1A	19.28
Excalibur_c105151_200	1A	19.28
BS00022443_51	1A	19.28
IAAV6899	1A	19.28
BS00098484_51	1A	19.28
Tdurum_contig61492_684	1A	19.76
Tdurum_contig29484_628	1A	19.76
BS00003761_51	1A	19.76
BS00012052_51	1A	19.76
RAC875_c2122_159	1A	19.76
Tdurum_contig15335_452	1A	19.76
BS00003802_51	1A	19.76
IACX5892	1A	19.76
BS00082266_51	1A	19.76
BobWhite_c1764_139	1A	19.87
Kukri_c18434_200	1A	19.87
Tdurum_contig11756_1415	1A	19.87
RAC875_c29598_147	1A	19.87
D_contig08749_250	1A	19.87
Tdurum_contig11756_264	1A	19.87
BobWhite_c3661_88	1A	19.87
wsnp_Ex_c5780_10154132	1A	19.87
Tdurum_contig20965_1446	1A	19.87
BobWhite_c46501_92	1A	19.87
GENE-0211_139	1A	19.87
RAC875_c59712_105	1A	19.87
BS00022738_51	1A	19.87
Tdurum_contig11756_458	1A	19.87
BS00065419_51	1A	20.22
GENE-0249_161	1A	20.22
RAC875_c37934_285	1A	20.22
Kukri_rep_c72397_600	1A	20.22
GENE-0249_122	1A	20.22
Kukri_c24144_1568	1A	20.22
RAC875_c2654_1817	1A	20.22
wsnp_Ex_c64327_63176640	1A	20.22
Excalibur_c110483_103	1A	20.22
RAC875_c56994_301	1A	20.22
BS00064608_51	1A	20.22
Excalibur_rep_c92985_510	1A	20.34
RAC875_c13012_174	1A	20.34
Excalibur_rep_c92985_618	1A	20.34
Ku_c20069_531	1A	20.69
Excalibur_rep_c96154_147	1A	20.69
BS00101392_51	1A	20.69
wsnp_Ex_c10783_17554146	1A	23.57
CAP7_c3250_98	1A	23.57
Kukri_c16098_95	1A	23.57
CAP7_c4833_141	1A	23.57
BS00097523_51	1A	23.68
RAC875_c16820_419	1A	23.68
Excalibur_c10689_254	1A	23.92
Excalibur_c7026_2635	1A	24.27
BobWhite_c48591_394	1A	24.27
Kukri_c13136_1363	1A	24.27
BobWhite_c4328_1345	1A	24.27
BobWhite_c4384_262	1A	24.27
Kukri_c31964_56	1A	25.49
Kukri_c12534_559	1A	25.49
IAAV7845	1A	25.49
Tdurum_contig8382_300	1A	25.49
Kukri_c31964_109	1A	25.49
RAC875_rep_c107325_644	1A	26.46
BS00065906_51	1A	26.57
BS00009885_51	1A	26.57
GENE-0002_856	1A	26.69
wsnp_Ex_c31983_40709866	1A	26.93
wsnp_Ex_c31983_40709607	1A	26.93
Kukri_c46010_146	1A	26.93
Tdurum_contig50355_685	1A	27.05
Ra_c22663_367	1A	27.05
Tdurum_contig50355_269	1A	27.05
Tdurum_contig77289_179	1A	27.77
Tdurum_contig13946_241	1A	27.77
Tdurum_contig13946_329	1A	27.77
Tdurum_contig29280_216	1A	27.89
Kukri_c82555_88	1A	27.89
Kukri_c7579_559	1A	28.13
RAC875_rep_c111911_116	1A	28.25
Excalibur_c7237_1084	1A	28.25
Excalibur_c4887_1814	1A	28.25
RAC875_c10090_963	1A	28.25
Tdurum_contig61515_259	1A	28.48
Tdurum_contig61515_522	1A	28.48
Tdurum_contig11004_613	1A	28.48
BS00029346_51	1A	28.84
RAC875_c89908_105	1A	28.84
TA003773-0807	1A	29.08
RAC875_c826_2186	1A	29.08
IAAV5652	1A	29.43
BS00012210_51	1A	29.43
RFL_Contig5090_1510	1A	29.79
Excalibur_c75270_566	1A	29.91
Tdurum_contig47183_205	1A	30.14
Kukri_rep_c72587_123	1A	30.14
Tdurum_contig9199_714	1A	30.99
Ku_c11769_252	1A	30.99
RAC875_c65431_351	1A	30.99
Excalibur_rep_c114535_55	1A	30.99
Excalibur_c12215_352	1A	30.99
Tdurum_contig5008_556	1A	31.1
BS00022426_51	1A	31.1
tplb0052b04_1651	1A	31.22
RAC875_c42365_265	1A	32.2
RAC875_c37183_331	1A	36.24
wsnp_Ex_c2181_4089639	1A	36.24
wsnp_Ex_c2181_4089788	1A	36.24
wsnp_Ex_c24686_33941368	1A	36.24
wsnp_Ex_c24686_33942264	1A	36.24
Excalibur_c5606_1192	1A	36.24
wsnp_Ex_rep_c103028_88077819	1A	36.72
Ex_c29914_480	1A	36.72
IAAV3306	1A	36.72
wsnp_Ex_c12101_19360213	1A	36.72
Kukri_c24897_140	1A	36.72
wsnp_Ex_c111741_93530669	1A	36.72
wsnp_Ex_c2749_5091813	1A	36.72
IAAV1463	1A	36.72
Ex_c60135_528	1A	36.72
IAAV814	1A	36.72
IAAV8458	1A	36.72
Kukri_c4099_321	1A	36.72
Ra_c5696_1556	1A	36.72
wsnp_Ex_c31525_40302747	1A	36.72
wsnp_Ex_c31525_40302140	1A	36.72
wsnp_RFL_Contig2185_1520256	1A	36.72
Kukri_c48434_88	1A	36.95
BobWhite_c34661_208	1A	36.95
Ex_c801_555	1A	36.95
wsnp_Ex_c39661_46902689	1A	36.95
wsnp_Ex_c28165_37310070	1A	36.95
wsnp_Ex_c48375_53299028	1A	36.95
wsnp_Ex_c26098_35349905	1A	36.95
RAC875_c1080_523	1A	36.95
wsnp_BF478737A_Ta_2_1	1A	36.95
Ku_c2898_1284	1A	37.07
wsnp_Ex_rep_c66382_64577768	1A	37.07
IAAV742	1A	37.07
wsnp_Ex_c8666_14522816	1A	37.07
Ku_c2898_1247	1A	37.07
wsnp_Ex_rep_c67763_66441222	1A	37.07
wsnp_Ra_rep_c105422_89367749	1A	37.07
IAAV1851	1A	37.07
wsnp_Ex_c6826_11774795	1A	37.07
wsnp_Ex_c6278_10941843	1A	37.07
wsnp_Ex_c13724_21535046	1A	37.07
wsnp_Ex_c3365_6183009	1A	37.07
IAAV5756	1A	37.07
Excalibur_c6255_1119	1A	37.07
RAC875_rep_c72774_131	1A	37.07
D_contig56439_127	1A	37.07
BS00067330_51	1A	37.07
Kukri_c2286_85	1A	37.18
Excalibur_c65280_322	1A	37.18
Kukri_rep_c99813_69	1A	37.18
Tdurum_contig72192_260	1A	37.54
wsnp_CAP11_c1029_611774	1A	37.54
RAC875_c53748_52	1A	37.54
IACX500	1A	37.54
Ra_c2322_732	1A	37.65
Ra_c2322_1067	1A	37.65
Ra_c2322_174	1A	37.65
GENE-0099_460	1A	37.65
IACX7695	1A	37.65
wsnp_BE585780A_Ta_2_1	1A	37.77
Tdurum_contig81558_113	1A	37.77
GENE-0572_334	1A	37.77
GENE-0458_254	1A	37.77
BS00009866_51	1A	37.77
IACX8300	1A	37.77
BS00085851_51	1A	37.77
IACX542	1A	37.77
wsnp_Ku_c30921_40705731	1A	37.77
Tdurum_contig30751_333	1A	37.77
BS00101116_51	1A	37.77
BS00072686_51	1A	37.77
RAC875_c43011_95	1A	38.01
Kukri_c32885_145	1A	38.01
Ku_c6979_182	1A	38.01
BS00090408_51	1A	38.01
JD_c49839_558	1A	38.01
Ra_c272_1632	1A	38.01
RAC875_c45984_286	1A	38.01
IAAV5730	1A	38.01
Excalibur_c8512_964	1A	38.01
wsnp_Ku_c3844_7053669	1A	38.01
wsnp_Ex_c8885_14842394	1A	38.01
wsnp_Ex_c1374_2630830	1A	38.01
wsnp_Ex_c21592_30743513	1A	38.01
CAP12_c6266_187	1A	38.01
GENE-0126_140	1A	38.01
RAC875_c6338_1887	1A	38.01
CAP12_c6266_298	1A	38.01
wsnp_Ex_c3572_6533892	1A	38.01
wsnp_Ex_c3572_6531810	1A	38.01
wsnp_Ra_rep_c74936_72685894	1A	38.01
Kukri_c25839_487	1A	38.01
IAAV2709	1A	38.01
Excalibur_c22728_610	1A	38.01
TA003542-0511	1A	38.01
RAC875_c55052_604	1A	38.01
Excalibur_c13058_241	1A	38.01
RAC875_c60610_118	1A	38.01
wsnp_Ex_c44049_50205614	1A	38.01
wsnp_Ex_c44049_50205457	1A	38.01
RAC875_c31364_576	1A	38.01
IAAV8147	1A	38.01
Kukri_c43730_841	1A	38.01
RAC875_c68797_400	1A	38.01
RFL_Contig921_337	1A	38.01
RAC875_c33300_141	1A	38.01
IACX872	1A	38.01
CAP8_rep_c7560_159	1A	38.13
wsnp_BF482891A_Ta_2_2	1A	38.13
CAP8_c2843_226	1A	38.13
RAC875_c38417_246	1A	38.13
Excalibur_c17872_137	1A	38.13
BS00066535_51	1A	38.25
wsnp_Ex_c41969_48673442	1A	38.25
Excalibur_c7893_359	1A	38.25
Ra_c11023_679	1A	38.25
wsnp_Ex_c2840_5247386	1A	38.25
BobWhite_c1488_504	1A	38.25
RAC875_c8515_653	1A	38.25
CAP11_c6014_160	1A	38.25
Kukri_c18746_431	1A	38.25
CAP7_c3269_236	1A	38.25
Excalibur_c49588_76	1A	38.25
wsnp_Ex_rep_c103087_88123733	1A	38.61
Ra_c1_814	1A	38.61
D_GBUVHFX01COQEJ_254	1A	39.83
GENE-0283_330	1A	39.95
BobWhite_c4942_140	1A	39.95
BS00038929_51	1A	40.19
Excalibur_c33567_363	1A	40.54
Kukri_c48690_148	1A	40.54
IACX592	1A	40.54
Tdurum_contig25641_409	1A	40.54
Tdurum_contig81875_148	1A	40.54
Tdurum_contig10964_143	1A	40.54
RAC875_c12847_2362	1A	40.54
GENE-0092_312	1A	40.54
Tdurum_contig19658_147	1A	40.54
GENE-0505_148	1A	41.91
IAAV4099	1A	43.8
Tdurum_contig34332_245	1A	43.8
wsnp_Ex_c572_1138503	1A	44.41
BS00016654_51	1A	44.64
Excalibur_c59894_97	1A	44.64
RAC875_c86680_391	1A	44.88
Kukri_c88698_296	1A	44.88
IACX3496	1A	46.87
Kukri_c3582_87	1A	47.1
GENE-0112_64	1A	47.1
CAP8_c2296_169	1A	47.96
Tdurum_contig31304_527	1A	48.7
IAAV3049	1A	48.81
BS00033262_51	1A	48.81
BS00002216_51	1A	48.81
Ex_c5192_943	1A	48.81
Excalibur_rep_c66449_1588	1A	48.81
Excalibur_c32167_59	1A	48.81
wsnp_Ex_c5192_9203100	1A	48.81
wsnp_Ra_c37745_45806931	1A	48.81
wsnp_Ku_c24239_34199356	1A	48.81
wsnp_Ex_c34344_42677360	1A	48.81
BobWhite_rep_c63278_349	1A	48.81
wsnp_Ex_c8588_14419007	1A	48.81
wsnp_Ex_rep_c66628_64934660	1A	48.81
wsnp_Ex_c12336_19686808	1A	48.81
BobWhite_c5356_1272	1A	48.81
wsnp_Ku_c23926_33870364	1A	48.81
wsnp_Ra_c12148_19539667	1A	48.81
wsnp_Ex_c34344_42676379	1A	48.81
IACX4386	1A	48.81
IAAV2072	1A	48.81
BS00022698_51	1A	48.81
wsnp_Ku_c21356_31093507	1A	48.81
RAC875_c31276_1128	1A	48.81
RFL_Contig3203_1971	1A	48.81
wsnp_Ex_c5192_9203682	1A	48.81
Kukri_c10065_415	1A	48.81
GENE-0004_635	1A	48.81
wsnp_Ex_c27940_37101775	1A	48.81
wsnp_Ex_c42282_48900922	1A	48.93
Kukri_c52952_315	1A	48.93
Excalibur_c49421_443	1A	48.93
RAC875_c38916_66	1A	49.16
wsnp_Ex_c12165_19452361	1A	49.16
BobWhite_c18881_338	1A	49.16
IAAV5406	1A	49.16
Ku_c8351_2029	1A	49.16
RFL_Contig4231_575	1A	49.16
wsnp_Ra_c16080_24638622	1A	49.16
RAC875_c16080_777	1A	49.16
Excalibur_c20286_882	1A	49.65
Ex_c105443_895	1A	51.66
Ex_c16529_304	1A	51.66
wsnp_Ex_c19294_28225846	1A	52.02
IAAV1185	1A	52.5
IACX3047	1A	52.5
IAAV5535	1A	52.5
BS00089894_51	1A	52.98
Tdurum_contig32437_257	1A	52.98
Ra_c105707_788	1A	52.98
wsnp_Ex_c55986_58282517	1A	52.98
wsnp_Ex_rep_c109742_92411838	1A	53.34
wsnp_Ku_c21316_31053745	1A	53.45
wsnp_Ku_c21316_31053776	1A	53.45
Excalibur_c52495_89	1A	53.57
CAP12_c1906_217	1A	53.68
TA003955-1138	1A	53.92
BS00065324_51	1A	54.4
wsnp_Ku_c15214_23756800	1A	54.4
wsnp_BG314157A_Ta_2_1	1A	54.4
RFL_Contig22_617	1A	54.4
Kukri_c53153_92	1A	54.4
wsnp_BE445113A_Ta_2_1	1A	54.4
Kukri_c18413_168	1A	54.4
BS00022432_51	1A	54.51
BS00021728_51	1A	54.51
RAC875_c29540_1109	1A	54.51
wsnp_Ra_c11877_19161832	1A	54.51
RAC875_c37545_289	1A	54.87
tplb0045g22_418	1A	54.87
wsnp_Ra_c9209_15425473	1A	54.99
BS00067652_51	1A	54.99
Kukri_c13107_100	1A	55.22
Kukri_c39377_286	1A	55.22
Kukri_c43410_348	1A	55.46
Kukri_c12758_617	1A	55.46
BS00065601_51	1A	55.46
Kukri_c29121_226	1A	55.46
wsnp_Ex_c3475_6362087	1A	55.46
wsnp_Ku_c10292_17066821	1A	55.46
Kukri_rep_c105589_73	1A	55.46
Kukri_c53935_265	1A	55.46
CAP7_c1083_283	1A	55.46
RAC875_c27417_150	1A	55.46
Excalibur_c3475_903	1A	55.46
Kukri_c29121_1276	1A	55.46
RAC875_c49074_458	1A	55.7
wsnp_Ex_c6452_11213329	1A	55.95
Kukri_c31891_1355	1A	55.95
wsnp_Ex_c20489_29564938	1A	55.95
BS00030036_51	1A	55.95
BS00022220_51	1A	56.06
BS00022173_51	1A	56.06
BS00081395_51	1A	56.06
BS00079538_51	1A	56.06
BS00088035_51	1A	56.3
wsnp_Ex_c32590_41222878	1A	56.3
Kukri_c1313_1158	1A	56.53
BS00088136_51	1A	57.02
wsnp_BE517729A_Ta_2_1	1A	57.02
Kukri_rep_c109473_80	1A	57.02
Excalibur_c5033_587	1A	57.02
BobWhite_c11946_277	1A	57.02
wsnp_Ku_c23012_32893918	1A	57.02
BS00022788_51	1A	57.02
TA002402-1350	1A	57.02
RAC875_c45115_509	1A	57.02
BobWhite_c26212_208	1A	57.02
Ra_c64515_242	1A	57.02
tplb0031d22_1107	1A	57.02
wsnp_Ex_c1997_3757496	1A	57.02
Ku_c10813_1122	1A	57.02
wsnp_Ex_c1997_3757721	1A	57.02
wsnp_BM137879A_Ta_2_1	1A	57.02
IAAV1142	1A	57.02
BS00039377_51	1A	57.02
Excalibur_c3145_70	1A	57.02
Kukri_c44509_515	1A	57.02
Excalibur_c1845_4911	1A	57.02
CAP12_c1979_117	1A	57.02
BS00039378_51	1A	57.02
wsnp_JD_c6544_7697578	1A	57.02
Ku_c809_2419	1A	57.02
GENE-3454_74	1A	57.02
RAC875_rep_c112300_215	1A	57.02
wsnp_JD_c6544_7697235	1A	57.02
Ku_c17322_2436	1A	57.26
wsnp_Ku_c5210_9290700	1A	57.26
BS00062876_51	1A	57.26
BS00065430_51	1A	57.26
CAP7_c1891_230	1A	57.26
GENE-0392_97	1A	57.26
wsnp_Ku_c5210_9289260	1A	57.26
BobWhite_c27438_81	1A	57.26
Excalibur_c8396_396	1A	57.26
wsnp_Ra_c11594_18777085	1A	57.38
wsnp_Ex_rep_c68493_67320068	1A	57.38
wsnp_Ex_c3258_6004611	1A	57.38
Excalibur_rep_c69456_172	1A	57.5
GENE-0527_92	1A	58.11
wsnp_BG263358A_Ta_2_3	1A	58.23
CAP7_c11581_78	1A	59.08
RAC875_rep_c95460_302	1A	59.08
IAAV8743	1A	60.97
Kukri_c45512_193	1A	62.21
BS00110130_51	1A	62.21
RAC875_c102343_204	1A	62.21
BS00012042_51	1A	62.21
BS00022261_51	1A	62.94
RAC875_c6798_467	1A	62.94
BS00109991_51	1A	62.94
GENE-0262_431	1A	63.05
BS00073413_51	1A	63.41
RAC875_c56690_320	1A	63.41
wsnp_Ra_c22110_31550370	1A	63.78
Excalibur_c97157_137	1A	64.01
Excalibur_c97157_65	1A	64.01
BobWhite_c23632_322	1A	64.62
Tdurum_contig21114_255	1A	64.74
RAC875_c21411_162	1A	64.85
TA001600-1603	1A	64.97
IACX5994	1A	64.97
wsnp_JD_c3973_5044238	1A	64.97
wsnp_Ex_c41953_48658353	1A	64.97
wsnp_RFL_Contig3542_3718200	1A	64.97
Excalibur_c22768_963	1A	64.97
wsnp_Ex_c33452_41938159	1A	64.97
wsnp_Ex_c33452_41938013	1A	64.97
BobWhite_c5967_537	1A	64.97
IAAV544	1A	64.97
Ra_c110766_321	1A	65.33
wsnp_Ex_rep_c102067_87314043	1A	66.69
RAC875_c12348_720	1A	66.69
Kukri_rep_c115111_251	1A	66.69
Kukri_rep_c71143_1671	1A	66.69
Tdurum_contig56158_60	1A	66.69
wsnp_Ex_c4612_8254533	1A	67.05
wsnp_Ex_c28900_37982485	1A	67.05
Ex_c2226_244	1A	67.77
BS00078085_51	1A	67.77
BS00023935_51	1A	67.77
wsnp_CAP8_c4785_2322876	1A	67.77
RAC875_c32379_216	1A	67.77
RAC875_c67771_805	1A	68.13
BS00037976_51	1A	68.25
wsnp_Ex_c3147_5817088	1A	68.73
BS00085821_51	1A	68.73
Tdurum_contig10365_341	1A	69.33
Tdurum_contig15967_90	1A	69.33
Tdurum_contig63715_235	1A	69.33
RAC875_c60162_206	1A	69.93
BS00036104_51	1A	69.93
wsnp_Ex_c1359_2604298	1A	70.04
Ra_c29200_300	1A	70.04
Excalibur_c54842_340	1A	70.04
Kukri_c18274_551	1A	70.04
Excalibur_c63671_90	1A	70.16
wsnp_Ku_c3804_6986527	1A	70.16
wsnp_BE403322A_Ta_1_1	1A	72.01
Ku_c3523_1959	1A	72.01
wsnp_CAP11_c29_68486	1A	72.85
BS00034899_51	1A	73.7
wsnp_Ex_c9534_15793556	1A	73.7
RFL_Contig399_1148	1A	73.93
RAC875_c16824_202	1A	73.93
BobWhite_c26121_373	1A	76.59
Ra_c29563_976	1A	77.21
Ra_c5683_2584	1A	77.45
Kukri_c47131_569	1A	77.56
wsnp_Ex_c19353_28290393	1A	77.56
tplb0031l06_747	1A	77.56
wsnp_Ex_c19353_28290651	1A	77.56
D_contig04014_824	1A	78.16
Ku_c4369_354	1A	78.16
Kukri_c1984_1555	1A	78.63
Kukri_c1984_1024	1A	78.63
Tdurum_contig11106_264	1A	79.35
RAC875_c7563_273	1A	80.57
wsnp_Ex_rep_c68171_66944702	1A	80.68
wsnp_BF474340A_Ta_2_1	1A	80.68
Kukri_c19251_236	1A	82.06
Kukri_c67703_174	1A	82.55
RAC875_c21673_641	1A	82.55
RAC875_c47930_448	1A	82.9
Excalibur_c35310_375	1A	82.9
BS00072408_51	1A	83.38
wsnp_Ex_c12399_19776420	1A	83.38
BS00066659_51	1A	83.38
wsnp_Ex_c34594_42877119	1A	83.38
wsnp_Ex_c34594_42877243	1A	83.38
Tdurum_contig78830_348	1A	83.73
CAP7_c4277_191	1A	83.73
Tdurum_contig78830_745	1A	83.73
Excalibur_rep_c77271_230	1A	85.96
wsnp_Ku_rep_c109724_94227136	1A	87.3
IACX195	1A	87.42
BobWhite_c39092_629	1A	88.26
Tdurum_contig51167_390	1A	89.23
Tdurum_contig51167_915	1A	89.23
Tdurum_contig51167_1029	1A	89.23
Tdurum_contig51167_810	1A	89.23
Tdurum_contig51167_534	1A	89.23
wsnp_Ex_c10843_17638629	1A	90.2
Tdurum_contig13136_605	1A	90.2
CAP12_rep_c6128_120	1A	90.8
RAC875_c23586_541	1A	90.8
RAC875_c48804_590	1A	91.52
Excalibur_c987_197	1A	91.76
IAAV5567	1A	92.74
Kukri_c7691_212	1A	92.74
wsnp_Ex_c7684_13109335	1A	92.74
Kukri_c2338_533	1A	92.74
Tdurum_contig8224_378	1A	92.85
BobWhite_c6820_199	1A	92.97
CAP12_c3758_112	1A	92.97
BobWhite_c37358_208	1A	92.97
wsnp_Ex_c3264_6017750	1A	92.97
BobWhite_c44164_402	1A	93.45
Excalibur_c88792_93	1A	94.92
wsnp_Ex_c10631_17340809	1A	95.28
BobWhite_c31322_391	1A	95.39
Jagger_c2152_123	1A	95.39
RAC875_c1599_342	1A	97.37
wsnp_Ex_c18499_27344859	1A	101.67
BS00106641_51	1A	101.67
Kukri_c17324_261	1A	101.78
BS00022824_51	1A	101.9
wsnp_Ex_c25730_34991010	1A	104
wsnp_Ex_c9918_16332583	1A	104
wsnp_Ex_rep_c68058_66805898	1A	104
Kukri_c47669_204	1A	104.11
wsnp_Ex_c3201_5910659	1A	104.11
RAC875_c68350_61	1A	104.35
BS00011521_51	1A	104.58
RAC875_c52947_84	1A	105.18
Tdurum_contig84252_155	1A	105.18
Kukri_c65610_572	1A	105.18
Ku_c20664_262	1A	105.18
Excalibur_c85499_232	1A	105.9
wsnp_Ku_rep_c69362_68705297	1A	106.02
wsnp_JD_rep_c65095_41464278	1A	106.02
wsnp_Ex_rep_c66872_65273904	1A	106.02
wsnp_Ex_rep_c66872_65273203	1A	106.02
wsnp_Ex_rep_c69932_68893867	1A	106.02
Kukri_c19837_432	1A	106.37
BS00065170_51	1A	106.49
IAAV4238	1A	106.84
RAC875_rep_c71278_345	1A	106.84
Kukri_c36428_156	1A	107.31
Jagger_c2379_114	1A	107.43
Jagger_c2379_126	1A	107.43
RAC875_c13829_413	1A	107.43
RAC875_c13829_224	1A	107.43
RAC875_c13829_144	1A	107.43
RAC875_c13829_108	1A	107.43
BS00056823_51	1A	107.43
wsnp_Ra_c59303_60669172	1A	108.14
Kukri_c47559_289	1A	108.14
RAC875_c51346_99	1A	108.14
BS00063847_51	1A	108.25
BS00070695_51	1A	108.97
BS00070991_51	1A	108.97
Excalibur_c27376_74	1A	109.2
BobWhite_c1027_1127	1A	109.2
Kukri_rep_c69829_150	1A	109.43
Kukri_c4204_1946	1A	109.43
Tdurum_contig11349_810	1A	109.43
Excalibur_c46365_304	1A	109.43
Kukri_c4204_1673	1A	109.43
Excalibur_c46365_442	1A	109.43
GENE-0543_1074	1A	109.43
GENE-0543_577	1A	109.43
GENE-0543_113	1A	109.43
Excalibur_c12932_2102	1A	109.43
Kukri_rep_c115657_255	1A	109.43
Kukri_c8527_53	1A	109.43
Excalibur_rep_c67492_1119	1A	109.43
Kukri_rep_c69829_735	1A	109.43
Kukri_c4204_1346	1A	109.43
wsnp_Ex_rep_c67492_66096650	1A	109.43
BS00064087_51	1A	109.67
IAAV8446	1A	109.67
wsnp_RFL_Contig3881_4265086	1A	109.9
BobWhite_c10251_382	1A	109.9
IAAV4435	1A	109.9
wsnp_RFL_Contig3850_4199825	1A	109.9
TA001659-0748	1A	109.9
Excalibur_c41592_100	1A	109.9
BS00059314_51	1A	111.11
wsnp_Ku_c330_683203	1A	111.46
wsnp_Ex_c412_814247	1A	111.81
BS00022797_51	1A	111.81
Kukri_c43479_207	1A	111.81
Excalibur_c65931_377	1A	112.04
RFL_Contig2961_1806	1A	112.76
BS00096930_51	1A	112.76
CAP11_c5573_163	1A	112.76
CAP7_c1295_62	1A	112.76
RAC875_c85550_52	1A	112.76
Kukri_c22011_1447	1A	112.76
RAC875_c29059_648	1A	112.76
Kukri_c34242_404	1A	112.76
wsnp_Ex_c52086_55808126	1A	112.76
RAC875_c43389_105	1A	112.76
RAC875_c85550_73	1A	112.76
wsnp_Ex_rep_c67474_66076379	1A	112.76
RFL_Contig858_2219	1A	112.76
BS00064465_51	1B	0
RAC875_rep_c97766_145	1B	0.12
Excalibur_c21176_117	1B	0.12
BS00076192_51	1B	0.12
BS00000713_51	1B	0.84
Excalibur_c5562_380	1B	1.32
CAP12_c7629_189	1B	1.32
Kukri_c8390_1102	1B	2.66
Kukri_c47679_85	1B	4.13
BS00022323_51	1B	4.13
Kukri_c38553_67	1B	4.85
TA006040-0724	1B	5.82
GENE-1118_58	1B	5.82
Excalibur_c2868_1808	1B	6.79
RAC875_c16981_691	1B	6.79
BS00005004_51	1B	7.14
IAAV3430	1B	7.14
BS00095286_51	1B	7.14
Excalibur_c51270_185	1B	7.14
Kukri_c37212_1286	1B	7.14
Kukri_c24454_423	1B	7.14
CAP8_c2499_173	1B	7.14
BS00022101_51	1B	7.14
BS00100994_51	1B	7.86
Excalibur_c28255_482	1B	7.86
D_F5XZDLF01B50S3_317	1B	7.86
RAC875_rep_c72805_651	1B	7.86
RAC875_rep_c104335_293	1B	7.86
Excalibur_c64866_259	1B	7.86
BS00023004_51	1B	7.86
Kukri_rep_c93230_882	1B	8.22
wsnp_Ku_rep_c103074_89905152	1B	8.22
BS00072113_51	1B	8.94
BS00064829_51	1B	8.94
BS00062726_51	1B	8.94
D_GDRF1KQ01EBJFL_200	1B	8.94
Kukri_c7393_851	1B	8.94
BS00029539_51	1B	8.94
BS00064398_51	1B	10.63
Tdurum_contig50555_1144	1B	10.63
Excalibur_c11848_919	1B	10.63
BS00025965_51	1B	10.63
Kukri_c8211_761	1B	10.63
BS00025964_51	1B	10.63
Tdurum_contig50555_944	1B	10.63
Kukri_c8211_401	1B	10.63
TA003247-1072	1B	10.63
wsnp_CAP11_c8597_3709328	1B	10.63
Tdurum_contig76266_134	1B	11.47
BS00089514_51	1B	11.71
BS00108057_51	1B	11.71
BS00089524_51	1B	11.71
BS00055737_51	1B	11.82
BS00055738_51	1B	11.82
BS00011695_51	1B	12.66
TA003422-0757	1B	12.66
Excalibur_c7252_840	1B	15.16
Ex_c21139_812	1B	15.16
RAC875_c10387_685	1B	15.16
BS00066092_51	1B	15.16
Excalibur_c16851_835	1B	15.27
BS00077097_51	1B	15.27
CAP7_c3847_204	1B	15.27
BobWhite_c14271_1379	1B	16.24
Tdurum_contig78972_316	1B	16.24
Excalibur_c19283_764	1B	16.24
BS00066682_51	1B	16.24
Excalibur_c24614_1324	1B	16.24
RAC875_c34173_198	1B	16.24
Tdurum_contig50667_671	1B	16.83
Tdurum_contig50667_409	1B	16.83
Tdurum_contig50667_306	1B	16.83
RAC875_c41114_486	1B	17.07
BS00037387_51	1B	18.28
BS00110121_51	1B	18.51
D_contig70818_696	1B	20.62
Ku_c12889_794	1B	20.62
Tdurum_contig44861_581	1B	23.68
wsnp_BE405834B_Ta_2_2	1B	24.9
wsnp_BE405834B_Ta_2_3	1B	24.9
Kukri_c49348_408	1B	24.9
Excalibur_rep_c93160_539	1B	24.9
BobWhite_rep_c55186_299	1B	24.9
Ex_c64327_523	1B	25.13
Excalibur_c43567_850	1B	25.49
RAC875_c13585_778	1B	25.49
RAC875_c32874_1164	1B	25.49
RAC875_c32874_804	1B	25.49
BS00042197_51	1B	25.49
Kukri_c34793_360	1B	25.49
Tdurum_contig42446_1999	1B	26.22
Tdurum_contig12598_408	1B	26.22
Tdurum_contig42446_1915	1B	26.22
GENE-0293_445	1B	26.22
Tdurum_contig29380_201	1B	26.22
BS00073199_51	1B	26.22
BS00067169_51	1B	26.22
RFL_Contig4520_770	1B	26.22
Kukri_c33670_506	1B	26.22
Kukri_c22313_166	1B	26.22
BS00009699_51	1B	26.22
Tdurum_contig12598_378	1B	26.22
Tdurum_contig83093_132	1B	26.45
Tdurum_contig83093_443	1B	26.45
Tdurum_contig34049_172	1B	26.57
BS00065053_51	1B	26.81
RFL_Contig2160_617	1B	29.04
Excalibur_c95656_129	1B	29.04
BS00059502_51	1B	29.04
RAC875_c90169_393	1B	29.04
Tdurum_contig56148_382	1B	29.04
BS00064263_51	1B	29.04
Excalibur_c11264_212	1B	29.04
BS00067043_51	1B	29.04
Tdurum_contig98378_452	1B	29.16
BS00012068_51	1B	29.16
Kukri_rep_c100936_449	1B	29.16
Kukri_c60285_505	1B	29.16
GENE-0427_115	1B	29.16
Tdurum_contig9762_314	1B	29.16
Ra_c29142_340	1B	30.76
Kukri_c4376_388	1B	30.76
Ra_c16879_977	1B	30.76
Tdurum_contig17609_117	1B	30.76
BS00087784_51	1B	30.76
Excalibur_c26936_636	1B	30.76
Tdurum_contig82187_189	1B	30.99
Tdurum_contig5501_176	1B	30.99
IAAV6	1B	30.99
RFL_Contig1081_570	1B	30.99
RAC875_c29906_275	1B	30.99
Ra_c24839_215	1B	30.99
Tdurum_contig28940_690	1B	30.99
Tdurum_contig28940_355	1B	30.99
Tdurum_contig26281_139	1B	30.99
BS00011451_51	1B	31.96
BS00099158_51	1B	31.96
Kukri_c50086_537	1B	31.96
Excalibur_c17202_1833	1B	31.96
wsnp_CAP8_c4576_2228073	1B	31.96
RAC875_rep_c95066_120	1B	31.96
BS00034563_51	1B	31.96
Kukri_c6300_347	1B	31.96
BobWhite_c555_1485	1B	31.96
wsnp_Ex_c2111_3963161	1B	32.08
wsnp_Ku_c4911_8795151	1B	32.08
RAC875_c826_839	1B	32.08
BS00022168_51	1B	32.08
RAC875_c79370_378	1B	32.19
BobWhite_c48490_241	1B	32.19
RAC875_c99469_172	1B	32.43
Excalibur_c25368_372	1B	32.54
BS00011205_51	1B	32.9
BS00022281_51	1B	32.9
Kukri_c5861_360	1B	32.9
Tdurum_contig29169_84	1B	33.02
Kukri_c45137_137	1B	33.02
wsnp_Ra_c12151_19543036	1B	33.02
TA004123-0331	1B	33.02
BS00022916_51	1B	33.02
Kukri_c7647_1122	1B	33.99
Ku_c7557_607	1B	33.99
BS00101816_51	1B	33.99
RAC875_rep_c69360_259	1B	33.99
Kukri_c81766_107	1B	33.99
RAC875_c10659_570	1B	33.99
IAAV3413	1B	33.99
BS00067800_51	1B	33.99
Jagger_c7523_100	1B	33.99
wsnp_Ex_c18733_27607958	1B	33.99
TA003421-0429	1B	33.99
Kukri_c25500_879	1B	33.99
BS00108806_51	1B	33.99
BS00003839_51	1B	33.99
BS00064761_51	1B	33.99
Kukri_c43552_443	1B	33.99
Kukri_c5299_341	1B	33.99
IAAV6464	1B	33.99
Kukri_c5299_192	1B	33.99
IAAV2324	1B	33.99
RAC875_c28894_526	1B	33.99
Kukri_c6027_66	1B	33.99
Kukri_rep_c112099_98	1B	33.99
Kukri_c24120_83	1B	33.99
Ra_c71421_387	1B	33.99
Ku_c58871_938	1B	33.99
RAC875_c10659_1539	1B	33.99
BS00001364_51	1B	33.99
Kukri_c81766_686	1B	33.99
Kukri_c18052_356	1B	33.99
wsnp_Ra_rep_c74968_72704437	1B	33.99
IACX5970	1B	33.99
IACX13378	1B	33.99
BS00086576_51	1B	33.99
BS00069610_51	1B	33.99
Tdurum_contig11741_955	1B	33.99
Excalibur_c2181_927	1B	33.99
Ku_c7557_633	1B	33.99
BS00067586_51	1B	34.1
BS00029013_51	1B	34.1
BS00021995_51	1B	34.1
wsnp_Ku_c16938_25916260	1B	34.1
Kukri_c39965_88	1B	34.1
RAC875_c25692_343	1B	34.34
BS00022648_51	1B	34.34
Tdurum_contig11891_621	1B	34.34
Ku_c11706_149	1B	34.34
CAP11_c7652_277	1B	34.34
BS00022690_51	1B	34.34
BS00013901_51	1B	34.57
BS00093736_51	1B	34.57
IAAV2452	1B	34.57
RAC875_c14049_376	1B	34.57
Kukri_c10100_1557	1B	34.57
BS00093740_51	1B	34.57
Kukri_c49091_415	1B	34.81
BobWhite_c4126_442	1B	34.81
RAC875_c103628_766	1B	34.81
BS00053348_51	1B	34.81
IAAV4916	1B	34.81
RAC875_c50514_88	1B	34.81
BS00022670_51	1B	34.81
IACX1008	1B	34.81
CAP7_c3885_73	1B	34.81
BS00022632_51	1B	34.81
BS00009270_51	1B	35.17
BS00041968_51	1B	35.17
IACX7450	1B	35.17
BobWhite_c18583_280	1B	35.17
RAC875_c42206_305	1B	35.17
BS00031831_51	1B	35.17
wsnp_CAP11_c6264_2895652	1B	35.17
Tdurum_contig83096_388	1B	35.17
CAP7_c12317_245	1B	35.17
Tdurum_contig13405_483	1B	35.28
Tdurum_contig29712_129	1B	35.76
Tdurum_contig51348_327	1B	35.76
BS00022023_51	1B	35.76
IAAV6919	1B	35.76
Ku_c42700_2798	1B	35.88
CAP7_rep_c10850_139	1B	35.88
Tdurum_contig11877_785	1B	35.88
Tdurum_contig11877_429	1B	35.88
Ex_c4382_1187	1B	35.88
Kukri_c76762_166	1B	35.88
wsnp_Ex_c30805_39678077	1B	36.23
Kukri_c8308_245	1B	36.23
Kukri_c10593_1064	1B	36.23
Tdurum_contig42182_6396	1B	36.23
Kukri_rep_c70738_896	1B	36.23
wsnp_Ex_rep_c68573_67416138	1B	36.23
Ku_c8767_1245	1B	36.23
Tdurum_contig53888_350	1B	36.23
BS00003600_51	1B	36.23
Tdurum_contig47456_182	1B	36.23
Kukri_rep_c116003_106	1B	36.35
Tdurum_contig42856_1271	1B	36.35
BS00052075_51	1B	36.35
Tdurum_contig10326_151	1B	36.46
CAP7_c302_518	1B	36.46
IACX184	1B	36.46
Tdurum_contig46780_203	1B	36.46
RAC875_c39721_709	1B	36.94
Excalibur_c29029_424	1B	37.18
RAC875_c22350_1108	1B	37.3
Tdurum_contig57247_482	1B	37.3
Tdurum_contig43910_1113	1B	37.65
BS00021947_51	1B	37.65
wsnp_BE403956B_Ta_2_3	1B	37.65
Tdurum_contig43910_687	1B	37.65
wsnp_BE442716B_Ta_2_2	1B	37.65
BS00094498_51	1B	37.65
D_GBUVHFX02FZTGI_59	1B	37.65
Tdurum_contig42217_127	1B	37.65
Tdurum_contig87816_268	1B	37.65
JD_c18139_485	1B	37.65
Excalibur_c29127_552	1B	37.65
wsnp_BE442716B_Ta_2_1	1B	37.65
BobWhite_c11460_291	1B	38.01
BS00060270_51	1B	38.01
Tdurum_contig8081_2331	1B	38.01
Tdurum_contig70555_81	1B	38.01
IAAV6825	1B	38.01
Kukri_c20927_339	1B	38.01
RFL_Contig981_1985	1B	38.01
BS00022581_51	1B	38.01
Tdurum_contig28899_127	1B	38.01
GENE-4605_536	1B	38.01
RAC875_c61851_238	1B	38.01
GENE-0283_96	1B	38.01
BS00110149_51	1B	38.01
Tdurum_contig57731_162	1B	38.01
BS00076696_51	1B	38.01
Kukri_c12151_467	1B	38.01
BS00071083_51	1B	38.01
Tdurum_contig25434_218	1B	38.01
Tdurum_contig57731_225	1B	38.01
wsnp_BE591501B_Ta_2_1	1B	38.01
RAC875_c24337_1280	1B	38.01
Kukri_c13968_1342	1B	38.01
GENE-3085_533	1B	38.01
Tdurum_contig57127_56	1B	38.01
Kukri_c12151_769	1B	38.01
Tdurum_contig49660_719	1B	38.01
RAC875_c32894_1038	1B	38.13
Tdurum_contig32033_334	1B	38.13
Excalibur_c59016_839	1B	38.13
Tdurum_contig32033_125	1B	38.13
tplb0058h11_348	1B	38.13
Tdurum_contig29228_114	1B	38.13
BS00038928_51	1B	38.13
RAC875_c6905_776	1B	38.13
RAC875_c32894_1116	1B	38.13
RAC875_rep_c71685_445	1B	38.13
Tdurum_contig57700_204	1B	38.24
BS00011390_51	1B	38.24
BS00110480_51	1B	38.24
Tdurum_contig28305_106	1B	38.24
Tdurum_contig28530_380	1B	38.48
IACX5764	1B	38.48
GENE-0549_18	1B	38.71
Kukri_rep_c73393_848	1B	38.71
wsnp_Ex_c8865_14815305	1B	38.71
JD_c6360_288	1B	38.71
BS00021907_51	1B	38.95
TA006157-0542	1B	38.95
BS00022324_51	1B	38.95
Tdurum_contig48171_189	1B	38.95
wsnp_Ex_c22006_31181239	1B	39.19
BS00073132_51	1B	39.19
RFL_Contig5706_1294	1B	39.19
BS00022133_51	1B	39.19
RAC875_c30569_210	1B	39.19
wsnp_Ex_c22006_31180883	1B	39.19
Excalibur_c42588_225	1B	39.19
BS00032364_51	1B	39.19
GENE-3626_308	1B	39.3
wsnp_Ex_rep_c69986_68942866	1B	39.66
BS00022575_51	1B	39.66
RAC875_rep_c74070_518	1B	39.66
wsnp_Ex_rep_c69986_68942834	1B	39.66
BS00069723_51	1B	40.02
wsnp_Ex_rep_c66846_65240088	1B	40.13
Tdurum_contig63335_321	1B	40.13
Excalibur_c32708_488	1B	40.13
wsnp_Ra_c2027_3943938	1B	40.13
wsnp_Ex_c3681_6715277	1B	40.13
Kukri_c27851_69	1B	40.13
Kukri_c51474_334	1B	40.13
wsnp_Ex_c2025_3799847	1B	40.13
Kukri_c62050_194	1B	40.13
RAC875_s105188_92	1B	40.13
BobWhite_c28635_785	1B	40.25
BS00078431_51	1B	40.25
Kukri_rep_c102021_218	1B	40.25
BobWhite_c346_253	1B	40.25
GENE-0505_443	1B	40.25
Tdurum_contig28316_243	1B	40.6
wsnp_Ku_c24323_34285350	1B	40.6
wsnp_Ex_c5388_9527189	1B	40.6
Tdurum_contig56874_562	1B	40.6
RFL_Contig3933_1714	1B	40.6
wsnp_Ra_c12888_20519578	1B	40.6
BS00067182_51	1B	40.6
wsnp_Ex_c5388_9526777	1B	40.6
Kukri_c667_1073	1B	40.6
IACX1776	1B	40.6
wsnp_CAP11_rep_c8576_3700031	1B	40.6
BobWhite_rep_c64920_402	1B	40.6
Tdurum_contig28316_228	1B	40.6
GENE-0142_178	1B	40.6
Tdurum_contig56873_1237	1B	40.6
wsnp_BE446240B_Ta_2_1	1B	40.6
Kukri_c67707_114	1B	40.6
Excalibur_rep_c105376_485	1B	40.6
Tdurum_contig34911_118	1B	40.6
CAP8_c9553_109	1B	40.6
BS00005206_51	1B	40.72
BS00023113_51	1B	40.72
BobWhite_c25014_310	1B	40.72
Excalibur_c7035_155	1B	40.96
IAAV9039	1B	40.96
wsnp_Ex_c9960_16397347	1B	40.96
Ra_c68984_1882	1B	40.96
IAAV5455	1B	40.96
wsnp_Ku_c19618_29134473	1B	41.19
IAAV7936	1B	41.19
BS00083072_51	1B	41.19
Excalibur_rep_c67541_1585	1B	41.19
wsnp_Ex_rep_c66643_64952627	1B	41.19
RAC875_c92464_53	1B	41.31
Kukri_c64195_1203	1B	41.31
Excalibur_c27798_1068	1B	41.31
Kukri_c64195_104	1B	41.31
Kukri_c64195_432	1B	41.31
Tdurum_contig98080_171	1B	41.31
RFL_Contig2270_1560	1B	41.42
GENE-0107_807	1B	41.66
Tdurum_contig31094_386	1B	41.66
IACX3408	1B	41.77
Tdurum_contig44232_132	1B	41.77
Tdurum_contig13044_268	1B	41.77
Tdurum_contig29363_511	1B	41.77
Tdurum_contig30195_318	1B	41.77
RFL_Contig239_377	1B	42.25
BS00022619_51	1B	42.25
BobWhite_c17257_454	1B	42.25
Tdurum_contig32584_219	1B	42.37
TA003725-0553	1B	42.37
BS00107799_51	1B	42.37
Tdurum_contig81102_102	1B	42.48
Kukri_c10453_875	1B	42.48
Tdurum_contig83937_560	1B	42.48
IAAV9005	1B	42.48
BS00022615_51	1B	42.6
Kukri_c48454_293	1B	42.6
Excalibur_c30489_227	1B	42.84
Kukri_c10239_1303	1B	42.84
CAP11_c2974_53	1B	42.95
BS00039583_51	1B	42.95
wsnp_BF428726B_Ta_2_2	1B	43.07
RAC875_c60005_82	1B	43.07
wsnp_BE495786B_Ta_2_2	1B	43.07
Tdurum_contig28296_243	1B	43.18
BS00103166_51	1B	43.18
Excalibur_rep_c71427_286	1B	43.18
RAC875_rep_c98040_163	1B	43.18
Excalibur_c30591_637	1B	43.18
wsnp_Ra_c19148_28288923	1B	43.18
Tdurum_contig60509_232	1B	43.18
BobWhite_c20015_225	1B	43.18
Tdurum_contig30009_425	1B	43.18
BobWhite_c6803_387	1B	43.18
wsnp_Ex_c5679_9976893	1B	43.18
Kukri_c13188_256	1B	43.18
Kukri_c7905_226	1B	43.18
CAP12_c2759_111	1B	43.18
BS00022842_51	1B	43.3
Tdurum_contig20299_142	1B	43.41
Tdurum_contig20299_368	1B	43.41
IACX10809	1B	43.41
Tdurum_contig58301_336	1B	43.41
Tdurum_contig20299_508	1B	43.41
Tdurum_contig42062_651	1B	43.41
Tdurum_contig20299_601	1B	43.41
Tdurum_contig350_140	1B	43.41
BS00012056_51	1B	43.41
BobWhite_c22303_121	1B	43.53
CAP7_c12162_251	1B	43.65
Ra_c6701_506	1B	43.65
Kukri_c22155_1010	1B	43.65
RAC875_c6701_291	1B	43.65
BS00072982_51	1B	43.65
wsnp_Ra_c5088_9081927	1B	43.65
BS00065889_51	1B	44.87
BobWhite_c26850_78	1B	44.87
Excalibur_c48379_116	1B	46.59
BS00010399_51	1B	46.59
Kukri_rep_c104054_174	1B	46.59
Ex_c102909_778	1B	46.59
Ra_c62804_1641	1B	46.59
BS00012250_51	1B	46.59
Excalibur_c48379_413	1B	46.59
Tdurum_contig42016_333	1B	46.95
RFL_Contig4977_2333	1B	46.95
RAC875_c102223_220	1B	47.19
wsnp_BF485168B_Ta_2_1	1B	47.91
RAC875_c7674_634	1B	47.91
Kukri_c73734_175	1B	47.91
BS00065126_51	1B	47.91
wsnp_CAP8_rep_c4452_2170021	1B	48.02
CAP8_c4452_431	1B	48.02
GENE-0480_265	1B	48.38
wsnp_BG274294B_Ta_2_3	1B	48.38
Ku_c3647_2429	1B	50.11
IAAV3567	1B	50.11
Kukri_rep_c111676_103	1B	50.11
Ku_c892_425	1B	50.35
Ku_c23096_550	1B	50.35
RAC875_c3835_782	1B	50.35
Tdurum_contig64811_332	1B	50.35
Excalibur_c17977_71	1B	50.35
Tdurum_contig64811_273	1B	50.35
wsnp_Ex_c402_791233	1B	50.35
Tdurum_contig892_633	1B	50.35
Ku_c4348_862	1B	50.35
Tdurum_contig44540_510	1B	50.35
IAAV8432	1B	50.35
JD_c13631_863	1B	50.35
CAP8_c4697_108	1B	50.35
Tdurum_contig22253_213	1B	50.35
Ku_c241_1597	1B	50.35
Tdurum_contig42797_4145	1B	50.35
Kukri_c18413_496	1B	50.35
Tdurum_contig42797_3196	1B	50.35
IAAV6383	1B	50.35
wsnp_Ex_c5098_9047611	1B	50.46
Excalibur_c4459_1867	1B	50.46
Ku_c71568_374	1B	50.46
Kukri_c1918_1074	1B	50.46
Kukri_c22352_270	1B	50.94
Excalibur_c42301_54	1B	50.94
BS00021975_51	1B	52.42
BS00084530_51	1B	52.42
BS00081396_51	1B	52.42
CAP8_rep_c7343_88	1B	52.42
Kukri_c28631_607	1B	52.9
Tdurum_contig65528_152	1B	52.9
BS00098413_51	1B	53.62
Tdurum_contig29616_55	1B	53.62
BobWhite_c7337_717	1B	53.62
Tdurum_contig29616_817	1B	53.62
Tdurum_contig64955_285	1B	53.62
Tdurum_contig29616_844	1B	53.62
Kukri_rep_c113407_250	1B	53.62
IACX9183	1B	53.73
BS00088039_51	1B	53.73
Tdurum_contig45301_876	1B	53.73
wsnp_Ex_rep_c66389_64589189	1B	53.73
Tdurum_contig92854_426	1B	53.73
wsnp_Ex_rep_c66389_64588992	1B	53.73
BS00001835_51	1B	54.45
Excalibur_c60931_1260	1B	54.45
JD_c107_683	1B	54.69
RAC875_c45678_1083	1B	55.05
Tdurum_contig8158_269	1B	55.05
Tdurum_contig57101_1616	1B	55.28
Tdurum_contig57101_2158	1B	55.28
Tdurum_contig57101_1349	1B	55.28
BS00066071_51	1B	55.28
Tdurum_contig57101_742	1B	55.28
Tdurum_contig57101_936	1B	55.28
Tdurum_contig57101_505	1B	55.28
Tdurum_contig57101_1160	1B	55.28
Excalibur_c14911_466	1B	55.28
BS00003934_51	1B	55.28
IACX6064	1B	55.28
RAC875_c55891_712	1B	55.28
Tdurum_contig57101_1235	1B	55.28
RFL_Contig4235_707	1B	56.49
BS00062880_51	1B	56.49
BS00075247_51	1B	56.49
wsnp_Ku_rep_c89089_82009060	1B	56.84
wsnp_Ex_c23235_32471767	1B	56.84
Excalibur_c9149_1326	1B	56.84
wsnp_Ex_rep_c107911_91350866	1B	56.84
wsnp_Ex_c21198_30327016	1B	56.84
BobWhite_c43917_288	1B	56.84
CAP8_c4212_168	1B	56.84
Ra_c2748_671	1B	56.84
Excalibur_c10496_651	1B	56.84
wsnp_Ex_c21198_30326388	1B	56.84
wsnp_Ex_rep_c107911_91350930	1B	56.84
Excalibur_c9149_1789	1B	56.84
BobWhite_c43334_238	1B	56.84
Kukri_c39698_228	1B	56.84
Tdurum_contig30517_174	1B	56.84
wsnp_Ra_c2748_5223434	1B	56.84
BobWhite_c14304_687	1B	57.32
wsnp_RFL_Contig2686_2383517	1B	57.32
RFL_Contig2686_285	1B	57.32
RFL_Contig2686_571	1B	57.32
wsnp_Ku_c13043_20902807	1B	57.32
IAAV420	1B	57.32
wsnp_Ex_c7585_12957020	1B	57.32
wsnp_Ku_c17017_26019611	1B	57.32
Tdurum_contig11720_924	1B	57.32
RAC875_c97479_160	1B	57.32
RAC875_c1188_531	1B	57.43
RAC875_rep_c106876_446	1B	57.55
RFL_Contig2484_1065	1B	57.67
RAC875_c103613_441	1B	57.67
BS00089031_51	1B	57.67
IAAV2683	1B	58.02
BobWhite_c14158_112	1B	58.02
Kukri_c25961_166	1B	58.02
CAP7_c12113_388	1B	58.99
Excalibur_c80450_75	1B	58.99
Kukri_c36329_526	1B	58.99
RAC875_rep_c113316_305	1B	58.99
D_contig64246_320	1B	58.99
BS00067627_51	1B	59.22
Tdurum_contig69792_167	1B	59.22
Tdurum_contig11896_550	1B	59.22
Kukri_c9752_793	1B	59.22
RAC875_c1413_597	1B	59.22
Excalibur_c27915_560	1B	59.22
Excalibur_c64439_87	1B	59.46
Excalibur_c15617_425	1B	60.3
BS00022551_51	1B	60.78
BS00034012_51	1B	61.14
BS00036778_51	1B	61.25
Kukri_c5336_365	1B	61.25
Kukri_c1932_300	1B	61.37
Kukri_c1932_624	1B	61.37
BS00022789_51	1B	61.37
BS00078029_51	1B	61.37
wsnp_Ex_rep_c67299_65845319	1B	62.46
wsnp_Ex_rep_c67299_65844168	1B	62.46
BS00000651_51	1B	62.7
IACX2852	1B	62.7
RFL_Contig7_380	1B	62.94
IACX6404	1B	62.94
BS00069125_51	1B	62.94
BS00004328_51	1B	62.94
BobWhite_c15152_341	1B	63.05
Excalibur_c14859_394	1B	63.05
BS00066338_51	1B	63.05
BS00011934_51	1B	64.76
Kukri_c3187_1062	1B	65.11
Excalibur_rep_c103592_565	1B	66.19
BS00110278_51	1B	66.19
BS00062607_51	1B	66.19
Tdurum_contig27860_478	1B	66.67
Ku_c7195_2622	1B	66.9
CAP7_c1137_53	1B	66.9
RAC875_c39401_502	1B	67.14
BS00023071_51	1B	67.14
Excalibur_c44818_109	1B	67.26
RFL_Contig2176_1111	1B	67.26
RFL_Contig2176_1163	1B	67.26
RFL_Contig2176_932	1B	67.26
Tdurum_contig85180_99	1B	67.26
Tdurum_contig27843_142	1B	67.37
IACX886	1B	67.73
Excalibur_rep_c107047_742	1B	67.73
IACX646	1B	67.73
BS00022775_51	1B	67.73
BS00012029_51	1B	67.84
Ku_c8226_762	1B	68.2
Excalibur_rep_c101787_89	1B	68.2
BS00072289_51	1B	68.2
Tdurum_contig10362_555	1B	71.61
wsnp_Ex_c3147_5816957	1B	71.73
RFL_Contig2736_827	1B	71.73
Kukri_c13463_728	1B	71.73
Excalibur_c93510_360	1B	71.73
BS00022851_51	1B	71.97
BS00021680_51	1B	71.97
Kukri_c19765_946	1B	71.97
IAAV8459	1B	71.97
wsnp_BE494527B_Ta_2_1	1B	72.2
CAP12_rep_c5516_342	1B	72.2
IACX1240	1B	72.2
RAC875_c4908_1539	1B	72.2
CAP12_c7042_197	1B	72.2
RFL_Contig2826_614	1B	72.32
RFL_Contig2826_1274	1B	72.32
RFL_Contig2826_548	1B	72.32
BobWhite_c34030_646	1B	72.32
RAC875_c1785_366	1B	73.28
BobWhite_c8016_301	1B	73.28
RAC875_c47427_235	1B	73.28
BS00081749_51	1B	73.28
BS00083060_51	1B	73.28
RFL_Contig5937_1699	1B	73.28
BS00069829_51	1B	73.28
Kukri_rep_c86467_51	1B	74.85
RAC875_c291_2201	1B	74.85
RAC875_c291_1860	1B	74.85
IAAV8693	1B	74.85
wsnp_Ex_c26083_35336771	1B	76.94
BobWhite_c9881_1312	1B	77.29
Excalibur_c21534_1436	1B	77.29
Excalibur_c11680_81	1B	77.29
RAC875_c66649_186	1B	77.29
wsnp_Ku_c18227_27490539	1B	77.29
IACX11634	1B	77.29
IAAV7352	1B	77.29
Tdurum_contig67368_157	1B	77.64
wsnp_BF200640B_Ta_2_1	1B	77.76
Tdurum_contig49651_227	1B	77.76
Tdurum_contig53772_362	1B	77.76
wsnp_Ex_c5296_9365528	1B	77.76
wsnp_Ex_c5296_9365860	1B	77.76
wsnp_Ex_c5296_9365847	1B	77.76
Tdurum_contig65853_242	1B	78.12
Tdurum_contig65853_534	1B	78.12
BS00034450_51	1B	78.12
Tdurum_contig57927_460	1B	78.47
BS00022411_51	1B	78.47
Jagger_c7235_96	1B	79.19
RAC875_c15190_1089	1B	79.19
BobWhite_rep_c54139_273	1B	79.67
BobWhite_c20621_683	1B	79.67
wsnp_Ex_rep_c78209_74462664	1B	79.67
wsnp_Ku_c9441_15823265	1B	79.67
BobWhite_c4375_347	1B	79.67
BobWhite_c20621_541	1B	79.67
BS00042340_51	1B	79.67
Tdurum_contig43232_811	1B	80.15
Tdurum_contig43232_1012	1B	80.15
tplb0052l08_708	1B	80.26
TA004523-0997	1B	80.26
RAC875_c22357_1053	1B	80.5
Kukri_c51735_79	1B	80.62
BS00003633_51	1B	80.62
Tdurum_contig11077_122	1B	80.62
BS00107675_51	1B	80.73
BS00022176_51	1B	80.97
Kukri_c18109_682	1B	80.97
BS00110435_51	1B	80.97
Kukri_c18109_331	1B	80.97
RAC875_c7357_1107	1B	80.97
Excalibur_c22845_180	1B	80.97
RAC875_c13258_955	1B	80.97
BobWhite_c2844_569	1B	80.97
BS00039135_51	1B	80.97
Kukri_c18109_649	1B	80.97
Tdurum_contig777_260	1B	81.2
Ra_c7324_527	1B	81.32
Excalibur_rep_c70674_83	1B	81.32
tplb0043a07_1521	1B	81.32
tplb0043a07_880	1B	81.32
Ra_c7324_1464	1B	81.32
BS00084216_51	1B	81.32
BobWhite_c26569_190	1B	81.32
CAP11_c6406_71	1B	82.03
BS00094237_51	1B	82.03
IAAV1549	1B	83
BobWhite_c2027_84	1B	83
Tdurum_contig93532_89	1B	83
TA004946-0577	1B	83
Excalibur_c11980_619	1B	83
Tdurum_contig10036_474	1B	83
Tdurum_contig10036_1614	1B	83
Tdurum_contig10036_741	1B	83
Tdurum_contig10036_1695	1B	83
Excalibur_c34765_1023	1B	83
Excalibur_s103715_85	1B	83
Tdurum_contig10036_1044	1B	83
Kukri_c30159_573	1B	83
Kukri_c6014_816	1B	83
Tdurum_contig10036_1461	1B	83
Kukri_c39223_871	1B	83
Jagger_c4380_159	1B	83
Excalibur_c8557_258	1B	83
Tdurum_contig10036_977	1B	83
Excalibur_c34765_1356	1B	83
wsnp_Ex_c34765_43024979	1B	83
Excalibur_c96904_336	1B	83.59
BS00069044_51	1B	83.59
TA002362-0954	1B	83.83
GENE-0371_208	1B	83.83
wsnp_Ex_c27176_36393952	1B	83.83
Excalibur_rep_c67747_629	1B	83.83
Tdurum_contig42491_666	1B	83.83
RAC875_c15593_1421	1B	83.83
RAC875_c17188_1696	1B	83.83
RAC875_c38646_985	1B	83.83
Kukri_c4453_1248	1B	83.83
Tdurum_contig42491_750	1B	83.83
BobWhite_c19733_301	1B	85.54
Kukri_c21276_816	1B	85.54
Kukri_c21276_1056	1B	85.54
BobWhite_c19733_149	1B	85.54
Excalibur_c63885_115	1B	85.54
Tdurum_contig30664_181	1B	89.15
BS00002484_51	1B	89.88
BS00070285_51	1B	89.88
Tdurum_contig28675_275	1B	91.45
Tdurum_contig28675_228	1B	91.45
Tdurum_contig8580_1285	1B	91.8
Tdurum_contig8580_1119	1B	91.8
Excalibur_c50785_525	1B	91.92
Kukri_c25512_53	1B	92.03
Tdurum_contig61829_706	1B	92.26
BS00035267_51	1B	92.26
Tdurum_contig13516_251	1B	92.26
IAAV565	1B	92.26
BS00068077_51	1B	92.26
wsnp_Ex_c13878_21738866	1B	92.26
wsnp_CAP7_c266_144809	1B	92.38
RFL_Contig2971_282	1B	92.38
wsnp_Ex_c26296_35541303	1B	92.38
IACX2984	1B	92.38
Kukri_c44895_139	1B	93.34
Kukri_c35030_266	1B	93.34
BS00028476_51	1B	93.69
BS00023173_51	1B	93.69
Kukri_c23326_1040	1B	93.69
BS00045568_51	1B	93.69
CAP8_c5043_190	1B	94.4
CAP11_c2892_176	1B	94.64
Tdurum_contig13136_117	1B	94.64
GENE-0129_214	1B	95.98
BobWhite_c44460_821	1B	95.98
GENE-0163_949	1B	95.98
BobWhite_c39901_338	1B	95.98
BS00071893_51	1B	96.09
Tdurum_contig19203_152	1B	96.68
Kukri_c44459_135	1B	97.28
Excalibur_c7684_54	1B	97.51
Kukri_rep_c89128_138	1B	97.51
BS00032039_51	1B	97.51
Kukri_c10121_498	1B	97.51
Tdurum_contig68980_524	1B	97.51
Tdurum_contig57153_1439	1B	97.51
GENE-0063_68	1B	97.51
Tdurum_contig29087_628	1B	97.51
CAP12_c590_300	1B	97.51
Tdurum_contig57153_1356	1B	97.51
BS00032037_51	1B	97.51
Tdurum_contig68980_317	1B	97.51
BS00032040_51	1B	97.51
wsnp_BE591290B_Ta_2_7	1B	97.74
RAC875_c20798_336	1B	98.58
Tdurum_contig75589_317	1B	98.7
Tdurum_contig55429_147	1B	98.81
IACX2234	1B	98.81
Excalibur_rep_c71107_517	1B	98.81
Kukri_rep_c101649_404	1B	98.81
Tdurum_contig55429_116	1B	98.81
Ku_c39079_214	1B	98.93
Kukri_rep_c102001_420	1B	98.93
Excalibur_c60382_77	1B	98.93
RAC875_rep_c104133_703	1B	98.93
Kukri_c39079_635	1B	98.93
Kukri_rep_c102001_59	1B	98.93
IAAV5949	1B	99.28
Kukri_c18230_1633	1B	99.28
wsnp_RFL_Contig2403_1927045	1B	99.39
wsnp_Ra_c53181_56932563	1B	99.39
GENE-0568_112	1B	99.99
GENE-0568_419	1B	99.99
RAC875_c11491_739	1B	99.99
Excalibur_c63018_386	1B	102.47
BS00035141_51	1B	102.47
wsnp_Ex_c38849_46284348	1B	102.47
RAC875_c9082_267	1B	102.47
Kukri_rep_c103550_213	1B	103.55
Ex_c4436_1947	1B	103.55
CAP8_c3752_330	1B	103.55
BobWhite_c8293_236	1B	103.55
wsnp_CAP11_rep_c4138_1957470	1B	103.55
wsnp_CAP11_rep_c4138_1957291	1B	103.55
Tdurum_contig4838_718	1B	103.67
Tdurum_contig4838_519	1B	103.67
Excalibur_c35888_208	1B	104.51
BS00060612_51	1B	104.98
wsnp_Ex_c9343_15514531	1B	105.33
RAC875_c116678_242	1B	105.33
RAC875_rep_c117792_259	1B	105.33
Kukri_c21304_419	1B	105.69
BS00000010_51	1B	105.81
BS00036439_51	1B	106.43
BobWhite_rep_c50057_164	1B	106.43
BS00073763_51	1B	106.43
BS00066052_51	1B	106.43
RAC875_c11016_495	1B	106.43
BS00023105_51	1B	106.43
Tdurum_contig84791_198	1B	108.4
CAP7_c1788_146	1B	108.63
Kukri_c44604_203	1B	108.63
BS00103710_51	1B	108.75
Tdurum_contig42558_134	1B	108.75
IAAV5776	1B	109.1
Tdurum_contig76653_295	1B	109.34
Tdurum_contig43162_244	1B	113.52
BS00024107_51	1B	114.12
BobWhite_c20073_443	1B	114.12
BobWhite_c20073_382	1B	114.12
Excalibur_c38500_494	1B	114.12
BS00067000_51	1B	114.35
wsnp_Ku_c2797_5284087	1B	114.35
Excalibur_c12889_1132	1B	114.35
Tdurum_contig41999_2908	1B	114.35
Tdurum_contig44851_593	1B	115.2
BS00021667_51	1B	115.2
tplb0032j03_1851	1B	115.2
D_contig32020_138	1B	115.2
Excalibur_c55186_351	1B	115.2
D_F5XZDLF02GY0X2_81	1B	115.2
IAAV1732	1B	115.2
Tdurum_contig44851_927	1B	115.2
BS00064948_51	1B	115.2
Excalibur_c55186_73	1B	115.2
wsnp_Ku_c26281_36243489	1B	115.2
Tdurum_contig44851_987	1B	115.2
Kukri_c43555_378	1B	115.2
BS00010807_51	1B	115.2
RAC875_rep_c112127_461	1B	115.2
Tdurum_contig10099_538	1B	115.2
Tdurum_contig97527_318	1B	115.2
Kukri_c67939_649	1B	115.2
Tdurum_contig97527_141	1B	115.2
Excalibur_c35345_476	1B	115.2
Tdurum_contig13879_919	1B	115.2
Tdurum_contig44851_888	1B	115.2
Tdurum_contig10099_454	1B	115.2
RAC875_c5882_307	1B	115.2
BobWhite_rep_c62955_567	1B	115.2
Tdurum_contig80264_1014	1B	115.2
Excalibur_rep_c81454_143	1B	115.2
RAC875_c102886_73	1B	115.2
RAC875_c18122_459	1B	115.32
Tdurum_contig49509_606	1B	115.55
Tdurum_contig60566_269	1B	115.67
Tdurum_contig48103_1481	1B	115.67
BobWhite_rep_c49533_93	1B	115.67
wsnp_Ex_c750_1474351	1B	115.67
wsnp_BG274687B_Ta_2_1	1B	115.67
Tdurum_contig1631_240	1B	115.67
Excalibur_c25640_110	1B	116.27
Tdurum_contig58710_516	1B	116.27
Tdurum_contig58710_411	1B	116.27
Tdurum_contig42960_865	1B	116.27
wsnp_Ex_c1597_3045682	1B	116.27
RAC875_c6537_2196	1B	116.27
wsnp_Ku_c1827_3575162	1B	116.27
Kukri_c16608_761	1B	116.27
Tdurum_contig10208_283	2A	0
IACX11071	2A	0
Tdurum_contig10208_452	2A	0
wsnp_Ex_c2772_5130007	2A	0
Kukri_c49826_589	2A	0
Tdurum_contig55029_963	2A	0
RAC875_c47278_818	2A	0.48
Tdurum_contig68672_95	2A	0.48
wsnp_Ex_rep_c66982_65423289	2A	0.84
BS00023052_51	2A	0.84
wsnp_Ex_c19516_28481857	2A	0.84
Excalibur_rep_c66982_699	2A	0.84
Tdurum_contig56157_454	2A	0.84
wsnp_Ex_c19516_28483751	2A	0.84
wsnp_Ku_c13068_20937906	2A	0.84
wsnp_Ex_rep_c67619_66272209	2A	0.84
Ex_c19516_3687	2A	0.84
wsnp_Ex_c11560_18632698	2A	0.84
wsnp_Ex_rep_c66982_65424063	2A	0.84
Excalibur_c59428_270	2A	0.84
Excalibur_rep_c66982_126	2A	0.84
Excalibur_c34600_292	2A	0.84
Excalibur_rep_c67619_217	2A	0.84
wsnp_Ex_c11560_18632777	2A	0.84
Excalibur_rep_c82595_77	2A	0.84
wsnp_Ex_c19516_28483050	2A	0.84
wsnp_Ku_c10418_17237935	2A	0.84
wsnp_Ex_c19516_28480622	2A	0.84
TA012412-0412	2A	0.84
Tdurum_contig56157_1748	2A	0.96
wsnp_Ku_c23598_33524490	2A	0.96
Tdurum_contig56157_1595	2A	0.96
Excalibur_c386_894	2A	1.2
BobWhite_c13373_250	2A	1.81
RFL_Contig4030_493	2A	1.81
Excalibur_c10916_136	2A	4.9
BS00068050_51	2A	5.02
Kukri_c31776_1621	2A	5.02
RAC875_c42847_141	2A	5.02
Tdurum_contig8121_132	2A	5.02
Tdurum_contig76595_208	2A	5.02
Excalibur_c12980_2392	2A	5.02
wsnp_Ex_c322_624793	2A	5.02
Excalibur_c9656_170	2A	5.14
D_contig63863_1140	2A	5.14
TA002014-1062	2A	5.14
Kukri_c54013_632	2A	5.14
Excalibur_s113791_202	2A	5.14
TA002014-0997	2A	5.14
RAC875_c29471_461	2A	5.14
Excalibur_c39189_510	2A	5.14
wsnp_Ra_c8771_14786376	2A	5.26
BobWhite_c10673_138	2A	5.74
BobWhite_c10673_330	2A	5.74
Excalibur_c17150_167	2A	6.58
IACX11028	2A	6.82
BS00090701_51	2A	6.82
BS00012249_51	2A	6.82
Tdurum_contig48009_99	2A	7.29
IAAV6612	2A	11.56
Kukri_c102346_668	2A	11.56
RAC875_c47161_142	2A	11.56
Kukri_c46040_620	2A	15.24
BS00082127_51	2A	15.24
BS00067342_51	2A	15.24
wsnp_Ex_c770_1514612	2A	15.24
RAC875_c138_551	2A	15.24
Tdurum_contig28712_190	2A	15.24
wsnp_RFL_Contig3790_4082085	2A	15.24
Kukri_c46040_95	2A	15.24
Tdurum_contig54634_815	2A	16.67
Excalibur_rep_c113914_309	2A	16.67
D_GDEEGVY01BICC3_361	2A	16.67
Kukri_c58327_234	2A	16.79
D_contig32469_298	2A	16.9
RAC875_c3620_735	2A	17.99
BS00067684_51	2A	18.35
Excalibur_c37040_856	2A	21.67
Tdurum_contig42510_1113	2A	25.58
Kukri_c31508_91	2A	25.7
RAC875_c62936_139	2A	25.7
wsnp_Ex_rep_c93362_82371891	2A	25.82
BobWhite_rep_c64012_389	2A	25.82
wsnp_CAP8_rep_c9132_3977980	2A	26.05
CAP11_rep_c9060_520	2A	26.05
CAP8_rep_c8022_270	2A	26.05
RAC875_c11652_544	2A	26.41
BobWhite_c2022_245	2A	26.52
CAP11_c2293_200	2A	26.52
RAC875_c31045_841	2A	30.39
RAC875_rep_c78744_228	2A	30.39
wsnp_Ex_c22202_31392780	2A	30.51
Excalibur_rep_c67994_169	2A	30.51
BS00070797_51	2A	30.51
Excalibur_c15740_1106	2A	30.51
RAC875_rep_c78518_198	2A	30.51
BS00022982_51	2A	30.51
GENE-0749_215	2A	30.51
Excalibur_c92241_336	2A	30.51
Kukri_rep_c104307_905	2A	30.51
IACX8060	2A	30.51
BobWhite_c48481_81	2A	30.51
Excalibur_c1006_817	2A	30.51
RAC875_rep_c111455_130	2A	30.51
wsnp_Ex_rep_c103167_88181968	2A	31.23
D_GA8KES401DWWH2_82	2A	32.56
Ku_c23118_149	2A	32.68
wsnp_Ex_c19556_28530231	2A	35.69
wsnp_Ex_c19556_28530243	2A	35.69
Kukri_c46426_338	2A	35.69
BobWhite_c26374_339	2A	35.93
IAAV2585	2A	36.52
wsnp_Ex_c2033_3814035	2A	36.52
Ra_c2798_261	2A	36.52
RAC875_c1643_1548	2A	36.52
BobWhite_rep_c51200_137	2A	37.97
Excalibur_c56685_80	2A	37.97
BobWhite_rep_c56015_69	2A	37.97
Tdurum_contig30725_220	2A	37.97
Tdurum_contig32692_271	2A	38.82
Tdurum_contig12246_456	2A	39.79
BobWhite_c10977_834	2A	39.79
BS00022332_51	2A	39.9
wsnp_Ex_c5412_9564550	2A	40.25
wsnp_Ex_c5412_9564346	2A	40.25
Ra_c58279_684	2A	40.25
wsnp_Ex_c5412_9564046	2A	40.25
wsnp_Ex_c5412_9564478	2A	40.25
Kukri_c54892_58	2A	40.37
Excalibur_c54892_188	2A	40.37
Kukri_c17269_1349	2A	40.96
Tdurum_contig55610_784	2A	40.96
Tdurum_contig55610_742	2A	40.96
D_F1BEJMU01EISTM_67	2A	40.96
Tdurum_contig736_373	2A	43.07
Tdurum_contig42283_347	2A	43.19
RAC875_c10616_199	2A	43.54
BS00044274_51	2A	43.54
BS00044272_51	2A	43.54
Tdurum_contig62138_556	2A	44.38
Excalibur_rep_c105284_110	2A	44.38
Tdurum_contig62138_290	2A	44.38
Tdurum_contig62138_385	2A	44.38
BS00022013_51	2A	44.38
Tdurum_contig62138_414	2A	44.38
IACX1217	2A	45.6
Excalibur_c3945_1441	2A	45.6
Kukri_c22618_375	2A	46.08
Excalibur_c7136_1598	2A	46.08
Tdurum_contig12342_528	2A	48.33
RAC875_c17787_274	2A	48.45
BS00001107_51	2A	48.81
BS00045900_51	2A	49.65
Tdurum_contig66015_346	2A	49.65
Ra_c37244_428	2A	49.65
BS00083146_51	2A	50.01
wsnp_Ex_c22645_31845564	2A	50.01
wsnp_Ex_c15822_24204224	2A	50.01
wsnp_Ex_c22645_31845530	2A	50.01
wsnp_RFL_Contig3085_3007861	2A	50.01
Tdurum_contig47258_1039	2A	50.25
Excalibur_rep_c103108_709	2A	50.48
RAC875_c65419_206	2A	50.6
BS00095056_51	2A	50.6
Tdurum_contig93115_517	2A	51.2
BobWhite_c4160_517	2A	51.2
BobWhite_c48607_542	2A	51.55
Kukri_c10272_64	2A	51.55
BobWhite_c45029_145	2A	51.55
Excalibur_c113208_303	2A	51.55
RAC875_rep_c80737_162	2A	51.55
Excalibur_rep_c69459_1782	2A	51.55
Excalibur_c11947_746	2A	52.51
IAAV3173	2A	52.51
Excalibur_c4229_590	2A	52.87
wsnp_Ex_rep_c101526_86881496	2A	53.11
wsnp_Ex_c2887_5330787	2A	53.11
wsnp_Ex_c2887_5330426	2A	53.11
JG_c936_115	2A	53.11
Kukri_rep_c73477_888	2A	53.11
Jagger_c2047_362	2A	53.11
Tdurum_contig44400_1610	2A	53.94
Kukri_rep_c83485_398	2A	53.94
Kukri_c7914_99	2A	53.94
BS00036767_51	2A	53.94
Tdurum_contig97684_237	2A	54.54
wsnp_BG314532A_Ta_2_1	2A	54.54
RAC875_c27556_226	2A	54.66
RAC875_c7699_292	2A	54.66
BobWhite_c22277_596	2A	54.77
BS00039983_51	2A	54.77
Kukri_c15308_173	2A	54.89
wsnp_JD_c13086_13174510	2A	54.89
wsnp_Ex_rep_c68113_66877517	2A	54.89
Kukri_rep_c104727_91	2A	55
Excalibur_c44080_386	2A	57.9
Excalibur_c12169_904	2A	57.9
BS00064887_51	2A	57.9
Excalibur_c66007_385	2A	58.01
BS00043083_51	2A	58.13
Excalibur_c4847_631	2A	58.24
wsnp_Ex_c36242_44232305	2A	58.24
Ex_c4847_236	2A	58.24
IAAV2376	2A	58.24
Ex_c721_2643	2A	58.84
Tdurum_contig15512_429	2A	58.84
Excalibur_c50934_159	2A	58.84
BobWhite_c12252_476	2A	58.84
GENE-1220_457	2A	58.84
tplb0045j05_1405	2A	58.84
Kukri_c7139_1248	2A	58.84
BS00074780_51	2A	58.84
BS00107555_51	2A	58.84
Kukri_c42616_467	2A	58.84
Kukri_rep_c105404_235	2A	58.84
Kukri_c29034_492	2A	58.84
Kukri_c5375_435	2A	58.84
Ra_c2655_504	2A	58.84
Tdurum_contig15512_407	2A	58.84
Excalibur_c74304_642	2A	58.84
RAC875_c22567_273	2A	60.19
wsnp_Ex_c1782_3365844	2A	60.79
BobWhite_c32236_139	2A	60.79
Excalibur_c51133_246	2A	60.79
BobWhite_rep_c62964_459	2A	60.79
Kukri_rep_c107604_76	2A	60.79
wsnp_Ku_c6826_11860405	2A	60.79
TA004055-0626	2A	60.79
GENE-0845_190	2A	60.79
BobWhite_rep_c62964_873	2A	60.79
BobWhite_c35700_56	2A	60.79
wsnp_Ku_rep_c102140_89178676	2A	60.79
wsnp_JG_c926_520103	2A	60.9
wsnp_Ex_rep_c69124_68035485	2A	60.9
wsnp_Ex_c60588_60977198	2A	60.9
TA003045-1227	2A	60.9
wsnp_Ra_c19526_28719561	2A	60.9
Kukri_c44997_377	2A	60.9
wsnp_Ku_c14099_22301373	2A	60.9
Tdurum_contig47103_94	2A	61.26
RAC875_rep_c89170_572	2A	61.99
Tdurum_contig33419_337	2A	61.99
Tdurum_contig93152_81	2A	61.99
Tdurum_contig42331_2843	2A	61.99
Tdurum_contig55145_180	2A	61.99
Kukri_c7169_105	2A	61.99
Tdurum_contig31600_293	2A	61.99
Tdurum_contig10696_458	2A	61.99
Tdurum_contig33419_124	2A	61.99
RAC875_rep_c74200_1415	2A	62.11
TA011854-0699	2A	62.11
GENE-1319_146	2A	62.11
TA001351-1193	2A	62.11
wsnp_CAP11_c1787_968410	2A	62.11
GENE-1181_262	2A	62.11
BobWhite_c2532_966	2A	62.11
Excalibur_c27210_183	2A	62.11
GENE-1181_694	2A	62.11
GENE-1342_238	2A	62.11
GENE-1028_694	2A	62.23
BS00089457_51	2A	62.23
Tdurum_contig27887_55	2A	62.23
wsnp_BG607088A_Ta_1_1	2A	62.23
Excalibur_c18417_241	2A	62.47
Ku_c1217_312	2A	62.47
Ra_c22553_2311	2A	62.47
Ra_c7126_565	2A	62.47
Tdurum_contig33694_144	2A	62.47
wsnp_Ex_c7091_12199032	2A	62.47
IAAV7660	2A	62.47
Excalibur_c41234_91	2A	62.47
Kukri_c48683_434	2A	62.47
Ku_c25522_532	2A	62.47
Ku_c25522_520	2A	62.47
Ra_c22724_1789	2A	62.47
BobWhite_rep_c49432_162	2A	62.47
RAC875_c24545_59	2A	62.47
RFL_Contig2364_754	2A	62.47
BobWhite_c18873_582	2A	62.47
Ku_c5403_438	2A	62.47
IAAV2612	2A	62.47
IAAV6190	2A	62.47
wsnp_Ex_c33420_41911147	2A	62.47
Kukri_c52614_291	2A	62.47
Ra_c110295_600	2A	62.47
Ex_c21793_457	2A	62.47
Kukri_rep_c68124_169	2A	62.47
GENE-1020_150	2A	62.47
RAC875_c8241_780	2A	62.47
Kukri_rep_c112814_587	2A	62.47
Excalibur_rep_c107523_281	2A	62.47
Excalibur_c81078_578	2A	62.47
Excalibur_c46968_508	2A	62.47
Kukri_c92410_451	2A	62.47
BS00064392_51	2A	62.47
Kukri_c22419_172	2A	62.47
Ex_c21793_378	2A	62.47
RAC875_c8115_2703	2A	62.47
Ex_c23985_1460	2A	62.47
Kukri_c17989_527	2A	62.47
Ra_c105075_272	2A	62.47
Tdurum_contig10385_477	2A	62.47
Excalibur_c13149_1521	2A	62.95
BobWhite_c37929_141	2A	62.95
RAC875_c3102_959	2A	63.06
Ex_c4639_2851	2A	63.06
wsnp_Ex_rep_c68516_67350929	2A	63.06
wsnp_CAP11_c1488_833183	2A	63.06
RAC875_c46245_569	2A	63.06
wsnp_BE403352A_Ta_2_1	2A	63.06
CAP7_c239_267	2A	63.06
RAC875_rep_c83983_171	2A	63.06
Ku_c40553_871	2A	63.06
wsnp_BE517627A_Ta_2_1	2A	63.06
Tdurum_contig44687_464	2A	63.06
wsnp_Ex_c20649_29731279	2A	63.06
wsnp_Ex_c2030_3807284	2A	63.06
CAP12_rep_c8488_146	2A	63.06
wsnp_Ex_c12068_19316125	2A	63.06
Tdurum_contig62559_146	2A	63.06
tplb0037m02_704	2A	63.06
Ra_c8300_516	2A	63.06
wsnp_Ex_c14717_22800771	2A	63.06
GENE-0922_327	2A	63.06
Excalibur_c18267_118	2A	63.06
IAAV6691	2A	63.06
wsnp_CD452951A_Ta_2_1	2A	63.06
IAAV2090	2A	63.06
wsnp_Ku_c2325_4468237	2A	63.06
wsnp_CAP12_rep_c4379_1995966	2A	63.06
RAC875_c19144_117	2A	63.06
Ku_c19051_834	2A	63.06
Ku_c19051_2450	2A	63.06
IAAV531	2A	63.06
IAAV99	2A	63.06
IACX1022	2A	63.06
RAC875_c47395_652	2A	63.06
CAP11_c4420_138	2A	63.06
Ra_c9532_3551	2A	63.06
Ra_c53882_371	2A	63.06
Tdurum_contig41899_1144	2A	63.06
IAAV6321	2A	63.06
wsnp_Ra_c30244_39523512	2A	63.06
Ra_c7199_1504	2A	63.06
Ex_c24398_831	2A	63.06
Ra_c15346_447	2A	63.06
Ex_c4639_2631	2A	63.06
RAC875_c21173_213	2A	63.06
BobWhite_c8249_58	2A	63.18
wsnp_Ex_c20445_29515644	2A	63.29
RAC875_c29377_521	2A	63.29
wsnp_Ex_c8587_14418021	2A	63.29
IAAV1361	2A	63.29
RAC875_c29377_471	2A	63.29
Ex_c67187_805	2A	63.29
Ra_c37220_262	2A	63.29
RAC875_c50732_257	2A	63.29
BobWhite_c42875_115	2A	63.29
IAAV6884	2A	63.29
Excalibur_rep_c66270_789	2A	63.29
BobWhite_c38716_323	2A	63.29
Ku_c14091_814	2A	63.29
wsnp_BG608354A_Ta_2_1	2A	63.29
wsnp_Ex_rep_c75827_73041653	2A	63.29
wsnp_JD_c3032_4015340	2A	63.29
Ex_c20159_635	2A	63.29
RAC875_c3814_437	2A	63.29
wsnp_Ku_c16371_25240695	2A	63.29
Ra_c69516_1472	2A	63.29
CAP7_c11156_108	2A	63.29
wsnp_Ra_c10091_16694335	2A	63.29
wsnp_Ex_rep_c66270_64420584	2A	63.29
Kukri_c38341_180	2A	63.29
wsnp_Ra_c4850_8698731	2A	63.29
wsnp_Ex_rep_c66377_64570189	2A	63.29
Ra_c32576_1027	2A	63.29
Tdurum_contig75565_1388	2A	63.29
GENE-1057_41	2A	63.29
Ku_c69356_2165	2A	63.29
Tdurum_contig52873_265	2A	63.29
wsnp_be498599A_Ta_2_2	2A	63.29
Excalibur_c12620_225	2A	63.29
Excalibur_c16393_274	2A	63.29
RAC875_c9898_1212	2A	63.29
tplb0047f03_349	2A	63.29
Kukri_c61942_61	2A	63.29
Tdurum_contig55330_161	2A	63.29
RAC875_c41731_321	2A	63.29
wsnp_Ex_rep_c66709_65042923	2A	63.29
wsnp_Ex_c15301_23528979	2A	63.29
Ra_c21219_505	2A	63.29
Excalibur_c42950_350	2A	63.29
Kukri_rep_c109185_59	2A	63.29
IAAV5946	2A	63.29
wsnp_Ra_c11564_18736249	2A	63.41
wsnp_Ex_rep_c66615_64916114	2A	63.41
RAC875_c41194_218	2A	63.41
BobWhite_c2099_337	2A	63.41
wsnp_Ex_rep_c66615_64916512	2A	63.41
Tdurum_contig42517_283	2A	63.41
Ku_c59581_1412	2A	63.41
Tdurum_contig76960_213	2A	63.41
RAC875_c11682_1624	2A	63.41
Kukri_c57491_156	2A	63.53
Kukri_c57491_132	2A	63.53
Excalibur_c65611_463	2A	63.53
TA001775-0903	2A	63.53
wsnp_Ex_rep_c68599_67447880	2A	63.64
Excalibur_c27023_134	2A	63.64
[truncated: 8,916 more rows]
