# Supplementary material for: A High-Density Genetic Map of Wild Emmer Wheat from the Karaca Dağ Region Provides New Evidence on the Structure and Evolution of Wheat Chromosomes
Source: Front Plant Sci. 2017 Oct 20;8:1798. doi: 10.3389/fpls.2017.01798 (PMC5655018; doi:10.3389/fpls.2017.01798)
Supplement: Supplementary file 3 [file Table_3.xlsx]

## Sheet: Sheet1
Table S3. A genetic map of segregating and co-segregating markers with their starting positions on Ae. tauschii (Aet) pseudomolecules
Cells containign collinear markers are light green, those containing non-collinear markers have no color, and those with markers in chromosome rearrangements have colors indicated in column H
SNP marker	Chrom.	cM	Aet pseudomolecule	Starting bp		Legend
wsnp_Ex_c10657_17376448	1A	0	1D	175126		syntenic
Tdurum_contig75952_351	1A	0	1D	178268		Intrachromosamal translocation
Tdurum_contig75952_351	1A	0	1D	182147		Intrachromosamal translocation
CAP11_rep_c7878_143	1A	0	1D	183466		Paracentric inversion
Kukri_c18951_853	1A	0.12	1D	221702		Paracentric inversion
RAC875_c42700_264	1A	0.12	1D	222184		Interchromosomal translocation
Excalibur_c9509_1180	1A	0.23	1D	298747		Reciprocal translocation
IAAV3919	1A	0.23	1D	299216		Pericentric inversion
Excalibur_rep_c70751_58	1A	0.23	1D	300968		Intrachromosomal translocation
RAC875_rep_c110533_92	1A	0.23	1D	301257
BS00009423_51	1A	0.23	1D	4039419
BS00010488_51	1A	0.23	1D	4039713
Kukri_c7192_1128	1A	2.85	1D	4253275
D_GBUVHFX01BGL2Y_284	1A	5.34	1D	27146387
Excalibur_c9676_163	1A	9.83	1D	7824108
BobWhite_c39996_85	1A	9.83	1D	7825748
Excalibur_c9676_163	1A	9.83	1D	8192574
wsnp_JD_c7522_8606553	1A	9.83	1D	8268534
BobWhite_c39996_126	1A	9.83	1D	8424070
BobWhite_c39996_126	1A	9.83	1D	8450214
BobWhite_c39996_85	1A	9.83	1D	8450233
BobWhite_c863_1064	1A	9.83	1D	8672190
BobWhite_c863_1064	1A	9.83	1D	8765743
Kukri_c54157_315	1A	9.83	1D	8766082
Kukri_s105761_144	1A	9.83	1D	8766382
BobWhite_c863_1064	1A	9.83	1D	8789308
Excalibur_c17152_852	1A	9.83	1D	8791649
BobWhite_c863_1064	1A	9.83	1D	8791755
Kukri_c54157_315	1A	9.83	1D	8792092
Kukri_s105761_144	1A	9.83	1D	8792392
Excalibur_c17152_852	1A	9.83	1D	8809735
Kukri_c54157_315	1A	9.83	1D	8810180
Kukri_s105761_144	1A	9.83	1D	8810478
Ku_c111306_399	1A	9.83	1D	8815332
wsnp_JD_c7522_8606553	1A	9.83	1D	12012076
Kukri_c2121_1334	1A	9.83	1D	12012226
Kukri_s105761_144	1A	9.83	2D	615857452
Kukri_s105761_144	1A	9.83	3D	30272161
Kukri_s105761_144	1A	9.83	3D	30318277
Kukri_s105761_144	1A	9.83	5D	455003114
Kukri_s105761_144	1A	9.83	5D	473073615
wsnp_JD_c7522_8606553	1A	9.83	5D	485322884
Tdurum_contig46413_680	1A	11.67	1D	9881816
Tdurum_contig46413_779	1A	11.67	1D	9881915
Kukri_c1977_1940	1A	11.67	1D	9881916
Tdurum_contig56871_696	1A	11.78	1D	9894270
Excalibur_c9196_313	1A	11.78	1D	9990882
Tdurum_contig43943_1165	1A	11.78	1D	9990982
RAC875_c63624_1002	1A	11.78	1D	9992328
Tdurum_contig43943_56	1A	11.78	1D	9992428
CAP11_c2581_302	1A	11.78	1D	9993220
Tdurum_contig43943_1165	1A	11.78	1D	258600081
Excalibur_rep_c108929_181	1A	11.78	1D	375811756
BS00022439_51	1A	13.11	1D	10656592
BS00022439_51	1A	13.11	1D	10676911
Tdurum_contig26035_231	1A	13.35	1D	11114233
RAC875_c22821_542	1A	14.3	1D	11716045
RAC875_c34888_65	1A	14.42	1D	11736341
RAC875_c16352_326	1A	14.42	1D	11749996
BobWhite_c6558_234	1A	14.42	1D	11751305
RAC875_c34888_65	1A	14.42	2D	580459589
Excalibur_c38379_478	1A	15.86	6D	312636
Excalibur_c38379_478	1A	15.86	7D	45796055
Excalibur_c101903_902	1A	16.34	1D	12267808
Excalibur_c101903_734	1A	16.34	1D	12267977
Excalibur_c48152_818	1A	16.34	1D	12314528
Excalibur_c101903_734	1A	16.34	1D	12331052
IAAV4132	1A	16.34	1D	12608390
BS00083459_51	1A	16.34	1D	12610916
RAC875_c50463_808	1A	16.34	1D	12711206
IAAV4132	1A	16.34	3D	147898048
BS00083459_51	1A	16.34	3D	147900141
BS00081682_51	1A	16.81	1D	12885338
CAP12_c1046_83	1A	16.81	1D	12885561
BS00098484_51	1A	19.28	1D	13183046
Tdurum_contig83113_134	1A	19.28	1D	13216284
BS00022443_51	1A	19.28	1D	13239766
IAAV6899	1A	19.28	1D	13326829
RAC875_c108229_54	1A	19.28	1D	13327195
Excalibur_c105151_200	1A	19.28	1D	13327357
Tdurum_contig52332_94	1A	19.28	1D	13327853
BS00022977_51	1A	19.28	1D	13338990
Tdurum_contig50845_215	1A	19.28	1D	13339083
BS00100287_51	1A	19.28	1D	86923640
BS00100287_51	1A	19.28	1D	87038015
Tdurum_contig61492_684	1A	19.76	1D	15456417
Tdurum_contig29484_628	1A	19.76	1D	15457762
RAC875_c2122_159	1A	19.76	1D	15457926
RAC875_c2122_159	1A	19.76	1D	15458253
BS00012052_51	1A	19.76	1D	15459746
Tdurum_contig15335_452	1A	19.76	1D	15948904
Tdurum_contig15335_452	1A	19.76	1D	15979498
BS00003802_51	1A	19.76	1D	16688951
BS00003802_51	1A	19.76	1D	16698928
IACX5892	1A	19.76	1D	16699023
BS00003761_51	1A	19.76	1D	16699124
RAC875_c59712_105	1A	19.87	1D	18336670
BobWhite_c1764_139	1A	19.87	1D	19251316
BobWhite_c1764_139	1A	19.87	1D	19251466
Tdurum_contig11756_1415	1A	19.87	1D	19251750
GENE-0211_139	1A	19.87	1D	19251851
wsnp_Ex_c5780_10154132	1A	19.87	1D	19252395
RAC875_c29598_147	1A	19.87	1D	19252646
BobWhite_c46501_92	1A	19.87	1D	19252949
Tdurum_contig11756_458	1A	19.87	1D	19253151
Tdurum_contig11756_264	1A	19.87	1D	19253345
Tdurum_contig11756_264	1A	19.87	1D	19259917
BobWhite_c3661_88	1A	19.87	1D	19266353
Kukri_c18434_200	1A	19.87	1D	19394363
D_contig08749_250	1A	19.87	1D	19463473
D_contig08749_250	1A	19.87	1D	477038846
Tdurum_contig20965_1446	1A	19.87	6D	483857248
Tdurum_contig20965_1446	1A	19.87	7D	14540001
RAC875_c37934_285	1A	20.22	1D	20570972
Kukri_c24144_1568	1A	20.22	1D	20730986
Excalibur_c110483_103	1A	20.22	1D	20733426
RAC875_c2654_1817	1A	20.22	1D	20735890
wsnp_Ex_c64327_63176640	1A	20.22	1D	20735992
RAC875_c56994_301	1A	20.22	1D	20739407
Kukri_rep_c72397_600	1A	20.22	1D	20740331
GENE-0249_122	1A	20.22	1D	21313275
GENE-0249_161	1A	20.22	1D	21313314
Excalibur_rep_c92985_618	1A	20.34	1D	21488386
Excalibur_rep_c92985_510	1A	20.34	1D	21488938
BS00101392_51	1A	20.69	1D	12447000
Excalibur_rep_c96154_147	1A	20.69	1D	22736734
Excalibur_rep_c96154_147	1A	20.69	1D	22935049
Excalibur_rep_c96154_147	1A	20.69	1D	23025198
Excalibur_rep_c96154_147	1A	20.69	4D	76867279
BS00101392_51	1A	20.69	jcf7190000161984	18954
CAP7_c3250_98	1A	23.57	1D	27064592
Kukri_c16098_95	1A	23.57	1D	27064954
wsnp_Ex_c10783_17554146	1A	23.57	1D	27065104
CAP7_c3250_98	1A	23.57	7D	267101414
BS00097523_51	1A	23.68	1D	28447510
Excalibur_c10689_254	1A	23.92	1D	29036416
BobWhite_c48591_394	1A	24.27	1D	30123545
Kukri_c13136_1363	1A	24.27	1D	30125858
Excalibur_c7026_2635	1A	24.27	1D	30135460
BobWhite_c4328_1345	1A	24.27	1D	30142260
BobWhite_c4384_262	1A	24.27	2D	612185217
BobWhite_c4384_262	1A	24.27	2D	638037684
BobWhite_c4384_262	1A	24.27	3D	118410737
BobWhite_c4384_262	1A	24.27	6D	19281858
BobWhite_c4384_262	1A	24.27	7D	314621761
BobWhite_c4384_262	1A	24.27	7D	423152802
IAAV7845	1A	25.49	1D	30721359
Tdurum_contig8382_300	1A	25.49	1D	31010557
Tdurum_contig8382_300	1A	25.49	1D	31450125
RAC875_rep_c107325_644	1A	26.46	1D	34132083
GENE-0002_856	1A	26.69	1D	35351387
wsnp_Ex_c31983_40709607	1A	26.93	1D	36492311
wsnp_Ex_c31983_40709866	1A	26.93	1D	36492571
Tdurum_contig50355_269	1A	27.05	1D	36510542
Ra_c22663_367	1A	27.05	1D	36510701
Ra_c22663_367	1A	27.05	1D	36510824
Tdurum_contig50355_685	1A	27.05	1D	36511208
Tdurum_contig77289_179	1A	27.77	1D	36829955
Kukri_c82555_88	1A	27.89	1D	36832655
Kukri_c7579_559	1A	28.13	7D	61882011
Excalibur_c4887_1814	1A	28.25	1D	38407623
RAC875_c10090_963	1A	28.25	1D	38600239
RAC875_rep_c111911_116	1A	28.25	1D	38601085
Excalibur_c7237_1084	1A	28.25	1D	39217363
Excalibur_c4887_1814	1A	28.25	4D	344336746
Tdurum_contig11004_613	1A	28.48	1D	39214617
Tdurum_contig61515_522	1A	28.48	1D	39218417
Tdurum_contig61515_259	1A	28.48	1D	39218688
BS00029346_51	1A	28.84	1D	41209120
RAC875_c89908_105	1A	28.84	1D	41926293
RAC875_c826_2186	1A	29.08	1D	42542866
TA003773-0807	1A	29.08	1D	42543418
IAAV5652	1A	29.43	1D	43868555
BS00012210_51	1A	29.43	1D	43869546
RFL_Contig5090_1510	1A	29.79	1D	44000751
Excalibur_c75270_566	1A	29.91	1D	44176613
Kukri_rep_c72587_123	1A	30.14	1D	44369450
Excalibur_rep_c114535_55	1A	30.99	1D	48874203
Tdurum_contig9199_714	1A	30.99	1D	48874541
Tdurum_contig5008_556	1A	31.1	1D	50413659
tplb0052b04_1651	1A	31.22	1D	51306724
tplb0052b04_1651	1A	31.22	1D	51317008
RAC875_c42365_265	1A	32.2	1D	53258308
RAC875_c42365_265	1A	32.2	1D	53337927
Excalibur_c5606_1192	1A	36.24	1D	66703588
wsnp_Ex_c2181_4089639	1A	36.24	1D	68582113
wsnp_Ex_c2181_4089639	1A	36.24	1D	68582354
wsnp_Ex_c2181_4089788	1A	36.24	1D	68582361
wsnp_Ex_c24686_33942264	1A	36.24	1D	70825463
RAC875_c37183_331	1A	36.24	1D	70826458
wsnp_Ex_c24686_33941368	1A	36.24	1D	70826608
Ex_c29914_480	1A	36.72	1D	77795792
Ex_c29914_480	1A	36.72	1D	77796073
wsnp_Ex_rep_c103028_88077819	1A	36.72	1D	77936332
wsnp_RFL_Contig2185_1520256	1A	36.72	1D	77936482
IAAV814	1A	36.72	1D	89158477
IAAV8458	1A	36.72	1D	92881832
Kukri_c24897_140	1A	36.72	1D	93186426
wsnp_Ex_c111741_93530669	1A	36.72	1D	94872699
IAAV1463	1A	36.72	1D	94875058
wsnp_Ex_c2749_5091813	1A	36.72	1D	94878496
IAAV3306	1A	36.72	1D	98080520
Ex_c60135_528	1A	36.72	1D	101209671
Ra_c5696_1556	1A	36.72	1D	102794315
wsnp_Ex_c31525_40302747	1A	36.72	1D	102794377
wsnp_Ex_c31525_40302747	1A	36.72	1D	102794946
wsnp_Ex_c31525_40302140	1A	36.72	1D	102796482
wsnp_Ex_c31525_40302140	1A	36.72	1D	102796764
Kukri_c4099_321	1A	36.72	1D	102797618
wsnp_Ex_c26098_35349905	1A	36.95	1D	73881476
wsnp_Ex_c48375_53299028	1A	36.95	1D	105027064
wsnp_Ex_c39661_46902689	1A	36.95	1D	112807369
RAC875_c1080_523	1A	36.95	1D	114220470
wsnp_Ex_c28165_37310070	1A	36.95	1D	122146828
wsnp_Ex_c26098_35349905	1A	36.95	2D	35926198
wsnp_Ex_c26098_35349905	1A	36.95	2D	605608484
wsnp_Ex_c26098_35349905	1A	36.95	5D	129951212
wsnp_Ex_c26098_35349905	1A	36.95	6D	93655828
wsnp_Ex_c26098_35349905	1A	36.95	7D	44263196
Excalibur_c6255_1119	1A	37.07	1D	139084082
wsnp_Ex_rep_c66382_64577768	1A	37.07	1D	143046362
wsnp_Ex_rep_c67763_66441222	1A	37.07	1D	146356142
wsnp_Ex_rep_c67763_66441222	1A	37.07	1D	146356499
wsnp_Ex_c13724_21535046	1A	37.07	1D	156302034
BS00067330_51	1A	37.07	1D	161710121
wsnp_Ra_rep_c105422_89367749	1A	37.07	1D	166015889
IAAV5756	1A	37.07	1D	184140430
Ku_c2898_1284	1A	37.07	1D	184140580
Ku_c2898_1247	1A	37.07	1D	184140617
wsnp_Ex_c6826_11774795	1A	37.07	1D	198010391
wsnp_Ex_c6278_10941843	1A	37.07	1D	199904383
wsnp_Ex_c8666_14522816	1A	37.07	1D	201538213
IAAV1851	1A	37.07	1D	201538413
wsnp_Ex_c3365_6183009	1A	37.07	1D	201976060
wsnp_Ex_c3365_6183009	1A	37.07	1D	201976224
RAC875_rep_c72774_131	1A	37.07	3D	323888837
D_contig56439_127	1A	37.07	3D	342402054
D_contig56439_127	1A	37.07	5D	73193475
D_contig56439_127	1A	37.07	5D	384280234
wsnp_Ex_c3365_6183009	1A	37.07	6D	41312263
RAC875_rep_c72774_131	1A	37.07	6D	196690921
RAC875_rep_c72774_131	1A	37.07	6D	205776204
D_contig56439_127	1A	37.07	7D	575223966
Excalibur_c65280_322	1A	37.18	1D	13385653
Kukri_rep_c99813_69	1A	37.18	1D	233787077
Kukri_rep_c99813_69	1A	37.18	1D	233787244
Excalibur_c65280_322	1A	37.18	1D	324927920
Excalibur_c65280_322	1A	37.18	1D	324937315
Excalibur_c65280_322	1A	37.18	3D	56927521
Excalibur_c65280_322	1A	37.18	3D	144032245
Excalibur_c65280_322	1A	37.18	5D	430916283
Excalibur_c65280_322	1A	37.18	5D	430916422
Excalibur_c65280_322	1A	37.18	6D	86495292
Kukri_c2286_85	1A	37.18	6D	157489188
Kukri_c2286_85	1A	37.18	6D	195826925
Kukri_c2286_85	1A	37.18	6D	214455698
Excalibur_c65280_322	1A	37.18	7D	488297720
IACX500	1A	37.54	1D	243032156
Tdurum_contig72192_260	1A	37.54	1D	253022407
GENE-0099_460	1A	37.65	1D	243733405
Ra_c2322_174	1A	37.65	1D	243965877
Ra_c2322_732	1A	37.65	1D	243969268
Ra_c2322_1067	1A	37.65	1D	243969820
IACX7695	1A	37.65	1D	243993009
Ra_c2322_732	1A	37.65	1D	344575775
Ra_c2322_1067	1A	37.65	1D	344576426
Tdurum_contig81558_113	1A	37.77	1D	41206361
wsnp_BE585780A_Ta_2_1	1A	37.77	1D	236301803
Tdurum_contig30751_333	1A	37.77	1D	239564177
BS00101116_51	1A	37.77	1D	240204190
BS00009866_51	1A	37.77	1D	242086264
BS00085851_51	1A	37.77	1D	242086271
IACX8300	1A	37.77	1D	242086408
Tdurum_contig81558_113	1A	37.77	1D	242446988
wsnp_Ku_c30921_40705731	1A	37.77	1D	245531089
wsnp_Ku_c30921_40705731	1A	37.77	2D	401216943
wsnp_Ku_c30921_40705731	1A	37.77	5D	526015565
GENE-0458_254	1A	37.77	Super_scaffold_1190:0-51483	20178
RAC875_c55052_604	1A	38.01	1D	14256309
RAC875_c55052_604	1A	38.01	1D	27700054
JD_c49839_558	1A	38.01	1D	258599696
JD_c49839_558	1A	38.01	1D	258599860
RAC875_c31364_576	1A	38.01	1D	258969300
RAC875_c31364_576	1A	38.01	1D	258969344
RAC875_c45984_286	1A	38.01	1D	258971536
IACX872	1A	38.01	1D	261560894
RAC875_c43011_95	1A	38.01	1D	264217313
Kukri_c25839_487	1A	38.01	1D	264477236
Kukri_c25839_487	1A	38.01	1D	264484605
Excalibur_c22728_610	1A	38.01	1D	264484609
Excalibur_c13058_241	1A	38.01	1D	267702766
Kukri_c32885_145	1A	38.01	1D	267725005
wsnp_Ex_c44049_50205614	1A	38.01	1D	268294328
wsnp_Ex_c44049_50205457	1A	38.01	1D	268294484
Ra_c272_1632	1A	38.01	1D	269115929
BS00090408_51	1A	38.01	1D	275843696
IAAV5730	1A	38.01	1D	277885345
RFL_Contig921_337	1A	38.01	1D	279453742
RFL_Contig921_337	1A	38.01	1D	279453939
Ku_c6979_182	1A	38.01	1D	279565972
Excalibur_c8512_964	1A	38.01	1D	279566727
RAC875_c6338_1887	1A	38.01	1D	283154626
wsnp_Ex_c1374_2630830	1A	38.01	1D	285947440
wsnp_Ex_c1374_2630830	1A	38.01	1D	285947916
wsnp_Ex_c8885_14842394	1A	38.01	1D	285950987
wsnp_Ex_c3572_6531810	1A	38.01	1D	287114423
wsnp_Ex_c3572_6531810	1A	38.01	1D	287114566
wsnp_Ex_c3572_6533892	1A	38.01	1D	287117154
wsnp_Ra_rep_c74936_72685894	1A	38.01	1D	287139482
wsnp_Ex_c21592_30743513	1A	38.01	1D	287139723
Kukri_c43730_841	1A	38.01	1D	287140181
GENE-0126_140	1A	38.01	1D	287140818
wsnp_Ku_c3844_7053669	1A	38.01	1D	287141992
wsnp_Ku_c3844_7053669	1A	38.01	1D	287143266
RAC875_c33300_141	1A	38.01	1D	288027892
CAP12_c6266_298	1A	38.01	1D	288466124
CAP12_c6266_187	1A	38.01	1D	288466235
RAC875_c60610_118	1A	38.01	2D	454022054
IAAV2709	1A	38.01	3D	36332081
IAAV2709	1A	38.01	4D	241879250
IAAV2709	1A	38.01	4D	491449939
IAAV2709	1A	38.01	5D	119215493
IAAV2709	1A	38.01	5D	471592340
RAC875_c55052_604	1A	38.01	5D	506537954
Ra_c272_1632	1A	38.01	6D	130337237
IAAV2709	1A	38.01	6D	132178280
RAC875_c55052_604	1A	38.01	7D	182180645
RAC875_c55052_604	1A	38.01	7D	431335893
Excalibur_c17872_137	1A	38.13	1D	289360199
CAP8_c2843_226	1A	38.13	1D	290793213
CAP8_rep_c7560_159	1A	38.13	1D	291158174
wsnp_BF482891A_Ta_2_2	1A	38.13	1D	291837839
BobWhite_c1488_504	1A	38.25	1D	296013942
Ra_c11023_679	1A	38.25	1D	296015232
Excalibur_c7893_359	1A	38.25	1D	297013961
BS00066535_51	1A	38.25	1D	298048196
CAP11_c6014_160	1A	38.25	1D	298971079
Excalibur_c49588_76	1A	38.25	1D	300570906
CAP7_c3269_236	1A	38.25	1D	300571693
wsnp_Ex_c41969_48673442	1A	38.25	1D	301395374
wsnp_Ex_c41969_48673442	1A	38.25	1D	301395551
Kukri_c18746_431	1A	38.25	3D	152653569
Kukri_c18746_431	1A	38.25	3D	152665364
Kukri_c18746_431	1A	38.25	3D	584341934
wsnp_Ex_rep_c103087_88123733	1A	38.61	1D	302591126
D_GBUVHFX01COQEJ_254	1A	39.83	1D	307432247
BobWhite_c4942_140	1A	39.95	1D	313880176
GENE-0283_330	1A	39.95	1D	314221711
BS00038929_51	1A	40.19	1D	319575987
RAC875_c12847_2362	1A	40.54	1D	332009441
Tdurum_contig25641_409	1A	40.54	1D	335166309
Excalibur_c33567_363	1A	40.54	1D	335953783
IACX592	1A	40.54	1D	336682160
Tdurum_contig10964_143	1A	40.54	1D	338047772
Tdurum_contig10964_143	1A	40.54	1D	338047937
Tdurum_contig19658_147	1A	40.54	1D	338257693
Tdurum_contig81875_148	1A	40.54	1D	338258186
Kukri_c48690_148	1A	40.54	1D	338279374
Tdurum_contig10964_143	1A	40.54	1D	454986700
Tdurum_contig10964_143	1A	40.54	1D	455100940
Tdurum_contig10964_143	1A	40.54	1D	455315139
Tdurum_contig34332_245	1A	43.8	1D	360133595
IAAV4099	1A	43.8	1D	361759947
wsnp_Ex_c572_1138503	1A	44.41	1D	369125593
Excalibur_c59894_97	1A	44.64	1D	370618757
Kukri_c88698_296	1A	44.88	1D	371638533
Kukri_c3582_87	1A	47.1	1D	381896030
GENE-0112_64	1A	47.1	1D	381913707
CAP8_c2296_169	1A	47.96	1D	385158130
Tdurum_contig31304_527	1A	48.7	1D	387137646
IAAV2072	1A	48.81	1D	388318852
IAAV2072	1A	48.81	1D	388319999
Kukri_c10065_415	1A	48.81	1D	388353273
IACX4386	1A	48.81	1D	388353567
RFL_Contig3203_1971	1A	48.81	1D	389477151
wsnp_Ku_c21356_31093507	1A	48.81	1D	389557656
BS00033262_51	1A	48.81	1D	390864329
IAAV3049	1A	48.81	1D	390867167
IAAV3049	1A	48.81	1D	390867354
RAC875_c31276_1128	1A	48.81	1D	390870255
wsnp_Ex_c27940_37101775	1A	48.81	1D	390870428
wsnp_Ex_c27940_37101775	1A	48.81	1D	390870674
wsnp_Ra_c12148_19539667	1A	48.81	1D	390870844
Ex_c5192_943	1A	48.81	1D	391298910
wsnp_Ex_c5192_9203682	1A	48.81	1D	391299007
wsnp_Ex_c5192_9203100	1A	48.81	1D	391299840
wsnp_Ku_c24239_34199356	1A	48.81	1D	391300010
wsnp_Ku_c24239_34199356	1A	48.81	1D	391300153
wsnp_Ex_c12336_19686808	1A	48.81	1D	391302175
Excalibur_c32167_59	1A	48.81	1D	392067533
wsnp_Ku_c23926_33870364	1A	48.81	1D	392068033
wsnp_Ra_c37745_45806931	1A	48.81	1D	392068057
wsnp_Ex_c8588_14419007	1A	48.81	1D	392068811
wsnp_Ex_c34344_42676379	1A	48.81	1D	392251838
wsnp_Ex_c34344_42677360	1A	48.81	1D	392252911
BobWhite_c5356_1272	1A	48.81	1D	392253060
wsnp_Ex_rep_c66628_64934660	1A	48.81	1D	392253892
Excalibur_rep_c66449_1588	1A	48.81	1D	392557539
BobWhite_rep_c63278_349	1A	48.81	1D	392610099
IAAV2072	1A	48.81	2D	375511599
wsnp_Ex_c5192_9203100	1A	48.81	3D	467564294
Kukri_c10065_415	1A	48.81	3D	471021558
IACX4386	1A	48.81	3D	471021852
IAAV2072	1A	48.81	3D	603629839
IAAV2072	1A	48.81	4D	447114344
IAAV2072	1A	48.81	5D	245881853
Kukri_c10065_415	1A	48.81	6D	493177917
IAAV2072	1A	48.81	7D	127502986
wsnp_Ex_c42282_48900922	1A	48.93	1D	231377856
wsnp_Ex_c42282_48900922	1A	48.93	1D	343532543
Excalibur_c49421_443	1A	48.93	1D	393574273
wsnp_Ex_c42282_48900922	1A	48.93	1D	393578856
wsnp_Ex_c42282_48900922	1A	48.93	1D	393579032
wsnp_Ex_c42282_48900922	1A	48.93	1D	393579415
Kukri_c52952_315	1A	48.93	1D	393580022
wsnp_Ex_c42282_48900922	1A	48.93	5D	276043062
wsnp_Ex_c42282_48900922	1A	48.93	7D	132900974
IAAV5406	1A	49.16	1D	393910760
Ku_c8351_2029	1A	49.16	1D	393910910
BobWhite_c18881_338	1A	49.16	1D	394252251
RAC875_c16080_777	1A	49.16	1D	395054488
wsnp_Ex_c12165_19452361	1A	49.16	1D	395054638
wsnp_Ra_c16080_24638622	1A	49.16	1D	395055652
RFL_Contig4231_575	1A	49.16	1D	395408889
Excalibur_c20286_882	1A	49.65	1D	263561763
Excalibur_c20286_882	1A	49.65	2D	565302061
Excalibur_c20286_882	1A	49.65	2D	641656960
Excalibur_c20286_882	1A	49.65	6D	298747871
Ex_c16529_304	1A	51.66	1D	404235828
Ex_c105443_895	1A	51.66	1D	404238070
wsnp_Ex_c19294_28225846	1A	52.02	1D	405687984
IAAV1185	1A	52.5	1D	407133214
IAAV5535	1A	52.5	1D	407136029
IACX3047	1A	52.5	1D	407245069
Tdurum_contig32437_257	1A	52.98	1D	408778068
wsnp_Ex_c55986_58282517	1A	52.98	1D	408792436
wsnp_Ex_c55986_58282517	1A	52.98	1D	408792617
Ra_c105707_788	1A	52.98	1D	408792688
wsnp_Ex_rep_c109742_92411838	1A	53.34	1D	409822252
wsnp_Ku_c21316_31053745	1A	53.45	1D	410053249
wsnp_Ku_c21316_31053776	1A	53.45	1D	410053280
CAP12_c1906_217	1A	53.68	1D	410265862
TA003955-1138	1A	53.92	1D	410981394
wsnp_BE445113A_Ta_2_1	1A	54.4	1D	412845557
wsnp_Ku_c15214_23756800	1A	54.4	1D	414729071
Kukri_c18413_168	1A	54.4	1D	414979238
Kukri_c53153_92	1A	54.4	1D	414981816
BS00065324_51	1A	54.4	1D	414984258
RFL_Contig22_617	1A	54.4	1D	415022958
RAC875_c29540_1109	1A	54.51	1D	415246381
wsnp_Ra_c11877_19161832	1A	54.51	1D	415250125
RAC875_c29540_1109	1A	54.51	1D	415298345
wsnp_Ra_c11877_19161832	1A	54.51	1D	415302148
RAC875_c29540_1109	1A	54.51	1D	415350625
wsnp_Ra_c11877_19161832	1A	54.51	1D	415354299
tplb0045g22_418	1A	54.87	1D	416155247
RAC875_c37545_289	1A	54.87	1D	416174762
wsnp_Ra_c9209_15425473	1A	54.99	1D	416619325
wsnp_Ku_c10292_17066821	1A	55.46	1D	6855181
Kukri_c29121_226	1A	55.46	1D	417592437
Kukri_c29121_1276	1A	55.46	1D	417593823
BS00065601_51	1A	55.46	1D	417624728
Kukri_c43410_348	1A	55.46	1D	417625749
Kukri_c53935_265	1A	55.46	1D	417626427
RAC875_c27417_150	1A	55.46	1D	417626727
Kukri_rep_c105589_73	1A	55.46	1D	417627299
Kukri_c12758_617	1A	55.46	1D	417631442
wsnp_Ku_c10292_17066821	1A	55.46	1D	417745777
Excalibur_c3475_903	1A	55.46	1D	417745797
wsnp_Ex_c3475_6362087	1A	55.46	1D	417746483
BS00030036_51	1A	55.95	1D	419231309
wsnp_Ex_c20489_29564938	1A	55.95	1D	419233542
Kukri_c31891_1355	1A	55.95	1D	419233565
wsnp_Ex_c6452_11213329	1A	55.95	1D	419233592
BS00022220_51	1A	56.06	1D	419309245
BS00081395_51	1A	56.06	1D	419364008
BS00022173_51	1A	56.06	1D	419364168
BS00079538_51	1A	56.06	1D	419365720
wsnp_Ex_c32590_41222878	1A	56.3	1D	422675995
BS00088035_51	1A	56.3	1D	422676145
Kukri_c1313_1158	1A	56.53	1D	423617018
GENE-3454_74	1A	57.02	1D	424130068
Ku_c10813_1122	1A	57.02	1D	424133647
Ra_c64515_242	1A	57.02	1D	424135949
wsnp_Ex_c1997_3757721	1A	57.02	1D	424333779
wsnp_Ex_c1997_3757496	1A	57.02	1D	424334004
Ku_c809_2419	1A	57.02	1D	424334505
wsnp_JD_c6544_7697578	1A	57.02	1D	424336014
wsnp_JD_c6544_7697235	1A	57.02	1D	424336357
BS00088136_51	1A	57.02	1D	426670747
TA002402-1350	1A	57.02	1D	426672757
wsnp_BM137879A_Ta_2_1	1A	57.02	1D	427490883
RAC875_rep_c112300_215	1A	57.02	1D	428678479
IAAV1142	1A	57.02	1D	428678647
Kukri_c44509_515	1A	57.02	1D	429085572
Excalibur_c5033_587	1A	57.02	1D	430681485
BobWhite_c26212_208	1A	57.02	1D	433025130
wsnp_BE517729A_Ta_2_1	1A	57.02	1D	433272264
tplb0031d22_1107	1A	57.02	1D	433452760
Excalibur_c3145_70	1A	57.02	1D	434200708
wsnp_Ku_c5210_9289260	1A	57.26	1D	437369373
BobWhite_c27438_81	1A	57.26	1D	437369385
wsnp_Ku_c5210_9290700	1A	57.26	1D	437372763
Ku_c17322_2436	1A	57.26	1D	437536231
GENE-0392_97	1A	57.26	1D	437917493
Excalibur_c8396_396	1A	57.26	1D	438368693
CAP7_c1891_230	1A	57.26	1D	438646426
GENE-0392_97	1A	57.26	2D	431891798
wsnp_Ex_rep_c68493_67320068	1A	57.38	1D	438747299
wsnp_Ex_rep_c68493_67320068	1A	57.38	1D	438747449
wsnp_Ex_rep_c68493_67320068	1A	57.38	1D	438747672
wsnp_Ex_c3258_6004611	1A	57.38	1D	438757986
wsnp_Ex_c3258_6004611	1A	57.38	1D	438758163
wsnp_Ra_c11594_18777085	1A	57.38	1D	438761491
Excalibur_rep_c69456_172	1A	57.5	1D	438957889
GENE-0527_92	1A	58.11	1D	440216930
CAP7_c11581_78	1A	59.08	1D	440524789
RAC875_rep_c95460_302	1A	59.08	1D	440919618
RAC875_rep_c95460_302	1A	59.08	1D	440919753
IAAV8743	1A	60.97	1D	441709639
RAC875_c102343_204	1A	62.21	1D	443785694
BS00012042_51	1A	62.21	1D	443936257
BS00022261_51	1A	62.94	1D	448969415
BS00109991_51	1A	62.94	1D	448969515
RAC875_c6798_467	1A	62.94	1D	448982706
GENE-0262_431	1A	63.05	1D	448588246
BS00073413_51	1A	63.41	1D	447811726
BS00073413_51	1A	63.41	1D	447815199
BS00073413_51	1A	63.41	1D	447820241
BS00073413_51	1A	63.41	1D	447822796
BS00073413_51	1A	63.41	1D	447836801
RAC875_c56690_320	1A	63.41	1D	447890260
Excalibur_c97157_137	1A	64.01	1D	450602832
Excalibur_c97157_65	1A	64.01	1D	450602904
BobWhite_c23632_322	1A	64.62	1D	450647823
Tdurum_contig21114_255	1A	64.74	1D	450973257
RAC875_c21411_162	1A	64.85	1D	451168123
RAC875_c21411_162	1A	64.85	1D	451168219
wsnp_RFL_Contig3542_3718200	1A	64.97	1D	451197449
wsnp_Ex_c33452_41938013	1A	64.97	1D	451198553
IACX5994	1A	64.97	1D	451198681
wsnp_Ex_c33452_41938159	1A	64.97	1D	451198688
BobWhite_c5967_537	1A	64.97	1D	451203281
BobWhite_c5967_537	1A	64.97	1D	451203586
Excalibur_c22768_963	1A	64.97	1D	451203967
IAAV544	1A	64.97	1D	451687609
wsnp_JD_c3973_5044238	1A	64.97	1D	451687815
wsnp_Ex_c41953_48658353	1A	64.97	1D	451690850
TA001600-1603	1A	64.97	1D	451690953
Ra_c110766_321	1A	65.33	1D	451908575
Kukri_rep_c115111_251	1A	66.69	1D	212179866
wsnp_Ex_rep_c102067_87314043	1A	66.69	1D	212181097
Kukri_rep_c71143_1671	1A	66.69	1D	212181264
Kukri_rep_c71143_1671	1A	66.69	1D	452227284
wsnp_Ex_rep_c102067_87314043	1A	66.69	1D	452227454
Kukri_rep_c115111_251	1A	66.69	1D	452228685
Tdurum_contig56158_60	1A	66.69	1D	452378147
RAC875_c12348_720	1A	66.69	1D	452379558
wsnp_Ex_rep_c102067_87314043	1A	66.69	2D	360024382
Kukri_rep_c115111_251	1A	66.69	2D	360025610
wsnp_Ex_c4612_8254533	1A	67.05	1D	410981608
wsnp_Ex_c4612_8254533	1A	67.05	1D	453523488
wsnp_CAP8_c4785_2322876	1A	67.77	1D	454800133
BS00023935_51	1A	67.77	1D	454800280
Ex_c2226_244	1A	67.77	1D	454800296
Ex_c2226_244	1A	67.77	1D	454800458
RAC875_c67771_805	1A	68.13	1D	455330585
BS00037976_51	1A	68.25	1D	455474450
wsnp_Ex_c3147_5817088	1A	68.73	1D	456080468
BS00085821_51	1A	68.73	1D	456096269
Tdurum_contig63715_235	1A	69.33	1D	456906714
Tdurum_contig63715_235	1A	69.33	1D	456906860
Tdurum_contig10365_341	1A	69.33	1D	457021462
Tdurum_contig15967_90	1A	69.33	1D	457023435
BS00036104_51	1A	69.93	1D	457912542
RAC875_c60162_206	1A	69.93	1D	457912937
Excalibur_c54842_340	1A	70.04	1D	458315734
wsnp_Ku_c3804_6986527	1A	70.16	1D	440528944
wsnp_Ku_c3804_6986527	1A	70.16	1D	459176281
wsnp_Ku_c3804_6986527	1A	70.16	1D	459176522
Excalibur_c63671_90	1A	70.16	1D	459290041
Excalibur_c63671_90	1A	70.16	1D	459305603
wsnp_Ku_c3804_6986527	1A	70.16	3D	181287821
wsnp_Ku_c3804_6986527	1A	70.16	3D	181288052
Ku_c3523_1959	1A	72.01	1D	460135044
wsnp_BE403322A_Ta_1_1	1A	72.01	1D	460137422
wsnp_CAP11_c29_68486	1A	72.85	1D	461076527
wsnp_Ex_c9534_15793556	1A	73.7	1D	461959691
wsnp_Ex_c9534_15793556	1A	73.7	1D	461959857
wsnp_Ex_c9534_15793556	1A	73.7	1D	461960587
RAC875_c16824_202	1A	73.93	1D	462842089
RFL_Contig399_1148	1A	73.93	1D	462860999
BobWhite_c26121_373	1A	76.59	1D	464979992
Ra_c29563_976	1A	77.21	1D	465853018
Ra_c29563_976	1A	77.21	1D	465853172
tplb0031l06_747	1A	77.56	1D	466507054
wsnp_Ex_c19353_28290651	1A	77.56	1D	466507204
Kukri_c47131_569	1A	77.56	1D	466507312
wsnp_Ex_c19353_28290393	1A	77.56	1D	466507462
wsnp_Ex_c19353_28290393	1A	77.56	1D	466626008
Kukri_c47131_569	1A	77.56	1D	466626143
wsnp_Ex_c19353_28290651	1A	77.56	1D	466626267
wsnp_Ex_c19353_28290393	1A	77.56	1D	467190282
wsnp_Ex_c19353_28290651	1A	77.56	1D	467190568
tplb0031l06_747	1A	77.56	1D	467190717
wsnp_Ex_c19353_28290651	1A	77.56	2D	631135574
D_contig04014_824	1A	78.16	1D	466881238
Ku_c4369_354	1A	78.16	1D	466883839
D_contig04014_824	1A	78.16	2D	108103026
D_contig04014_824	1A	78.16	7D	198837454
Kukri_c1984_1024	1A	78.63	1D	468980687
Kukri_c1984_1555	1A	78.63	1D	468981627
Tdurum_contig11106_264	1A	79.35	1D	469414576
RAC875_c7563_273	1A	80.57	1D	471396093
wsnp_Ex_rep_c68171_66944702	1A	80.68	1D	471862382
wsnp_BF474340A_Ta_2_1	1A	80.68	1D	471865568
Kukri_c19251_236	1A	82.06	5D	439547199
Kukri_c67703_174	1A	82.55	1D	473262732
RAC875_c21673_641	1A	82.55	1D	473263010
Excalibur_c35310_375	1A	82.9	1D	30327237
wsnp_Ex_c34594_42877243	1A	83.38	1D	472874885
wsnp_Ex_c34594_42877119	1A	83.38	1D	473656152
wsnp_Ex_c34594_42877243	1A	83.38	1D	473656289
wsnp_Ex_c34594_42877243	1A	83.38	1D	473656486
BS00072408_51	1A	83.38	1D	473672532
Tdurum_contig78830_745	1A	83.73	1D	474320527
CAP7_c4277_191	1A	83.73	1D	474321619
Excalibur_rep_c77271_230	1A	85.96	1D	475785472
wsnp_Ku_rep_c109724_94227136	1A	87.3	1D	477888473
wsnp_Ku_rep_c109724_94227136	1A	87.3	1D	477888648
IACX195	1A	87.42	1D	478098778
BobWhite_c39092_629	1A	88.26	1D	478280012
Tdurum_contig51167_810	1A	89.23	1D	479111390
Tdurum_contig51167_1029	1A	89.23	1D	479111713
Tdurum_contig13136_605	1A	90.2	1D	479915787
wsnp_Ex_c10843_17638629	1A	90.2	1D	479915836
CAP12_rep_c6128_120	1A	90.8	1D	481244548
RAC875_c23586_541	1A	90.8	1D	481259394
RAC875_c48804_590	1A	91.52	5D	556955211
Kukri_c2338_533	1A	92.74	1D	482361974
wsnp_Ex_c7684_13109335	1A	92.74	1D	482362022
IAAV5567	1A	92.74	1D	483126565
Tdurum_contig8224_378	1A	92.85	1D	483147729
BobWhite_c6820_199	1A	92.97	1D	483352603
wsnp_Ex_c3264_6017750	1A	92.97	1D	483352756
BobWhite_c37358_208	1A	92.97	1D	483554474
CAP12_c3758_112	1A	92.97	1D	483556200
BobWhite_c44164_402	1A	93.45	1D	483853681
wsnp_Ex_c10631_17340809	1A	95.28	1D	485886040
Jagger_c2152_123	1A	95.39	1D	486053166
BobWhite_c31322_391	1A	95.39	1D	486054604
RAC875_c1599_342	1A	97.37	1D	486576898
wsnp_Ex_c18499_27344859	1A	101.67	1D	488079439
wsnp_Ex_c18499_27344859	1A	101.67	1D	488084942
wsnp_Ex_c18499_27344859	1A	101.67	1D	488087543
Kukri_c17324_261	1A	101.78	1D	488250833
Kukri_c17324_261	1A	101.78	1D	488255313
BS00022824_51	1A	101.9	1D	488319774
wsnp_Ex_c25730_34991010	1A	104	1D	488930911
wsnp_Ex_rep_c68058_66805898	1A	104	1D	488933398
wsnp_Ex_rep_c68058_66805898	1A	104	1D	488933554
wsnp_Ex_c9918_16332583	1A	104	1D	488933809
wsnp_Ex_c3201_5910659	1A	104.11	1D	490034818
Kukri_c47669_204	1A	104.11	4D	423427242
Kukri_c47669_204	1A	104.11	6D	67385170
Ku_c20664_262	1A	105.18	1D	490272928
Tdurum_contig84252_155	1A	105.18	1D	490567249
Kukri_c65610_572	1A	105.18	1D	490567346
RAC875_c52947_84	1A	105.18	1D	490568158
Excalibur_c85499_232	1A	105.9	1D	492267915
wsnp_Ex_rep_c66872_65273203	1A	106.02	1D	492352463
wsnp_Ex_rep_c66872_65273203	1A	106.02	1D	492362355
wsnp_Ex_rep_c66872_65273203	1A	106.02	1D	492370185
wsnp_Ex_rep_c66872_65273203	1A	106.02	1D	492370351
wsnp_Ku_rep_c69362_68705297	1A	106.02	1D	492371390
wsnp_JD_rep_c65095_41464278	1A	106.02	1D	492376031
wsnp_JD_rep_c65095_41464278	1A	106.02	1D	492376185
wsnp_Ex_rep_c69932_68893867	1A	106.02	1D	492377925
wsnp_Ex_rep_c69932_68893867	1A	106.02	1D	492378092
wsnp_Ex_rep_c66872_65273203	1A	106.02	2D	562944253
wsnp_Ex_rep_c69932_68893867	1A	106.02	2D	562950819
RAC875_rep_c71278_345	1A	106.84	1D	492824113
IAAV4238	1A	106.84	1D	492826223
Kukri_c36428_156	1A	107.31	1D	493657611
RAC875_c51346_99	1A	108.14	1D	434814469
wsnp_Ra_c59303_60669172	1A	108.14	1D	434847141
RAC875_c51346_99	1A	108.14	1D	434850404
RAC875_c51346_99	1A	108.14	1D	434850656
RAC875_c51346_99	1A	108.14	1D	434850913
Kukri_c47559_289	1A	108.14	4D	177568745
Kukri_c47559_289	1A	108.14	4D	177568787
Excalibur_c27376_74	1A	109.2	1D	495272992
BobWhite_c1027_1127	1A	109.2	1D	495276805
Excalibur_c12932_2102	1A	109.43	1D	495878204
Tdurum_contig11349_810	1A	109.43	1D	495880269
Tdurum_contig11349_810	1A	109.43	1D	495880433
Excalibur_c46365_304	1A	109.43	1D	495881933
Excalibur_c46365_304	1A	109.43	1D	495882064
Excalibur_c46365_442	1A	109.43	1D	495882260
GENE-0543_577	1A	109.43	1D	495882336
Kukri_c4204_1946	1A	109.43	1D	495882369
GENE-0543_1074	1A	109.43	1D	495882786
Kukri_c4204_1346	1A	109.43	1D	495883628
Kukri_c4204_1346	1A	109.43	1D	495884357
Excalibur_rep_c67492_1119	1A	109.43	1D	495885537
Kukri_rep_c69829_150	1A	109.43	1D	495886005
wsnp_Ex_rep_c67492_66096650	1A	109.43	1D	495886426
Kukri_c8527_53	1A	109.43	1D	495886450
Kukri_rep_c115657_255	1A	109.43	1D	495886730
Tdurum_contig11349_810	1A	109.43	2D	57240722
Kukri_c4204_1346	1A	109.43	4D	428413101
BS00064087_51	1A	109.67	1D	495889075
IAAV8446	1A	109.67	6D	481279272
TA001659-0748	1A	109.9	1D	496286545
wsnp_RFL_Contig3881_4265086	1A	109.9	1D	497039255
wsnp_RFL_Contig3850_4199825	1A	109.9	1D	497669162
Excalibur_c41592_100	1A	109.9	1D	497932132
BS00059314_51	1A	111.11	1D	498104557
BS00022797_51	1A	111.81	1D	498762128
Kukri_c43479_207	1A	111.81	1D	498762765
wsnp_Ex_c412_814247	1A	111.81	1D	498764349
wsnp_Ex_c412_814247	1A	111.81	1D	498764523
Kukri_c22011_1447	1A	112.76	1D	499197181
RAC875_c29059_648	1A	112.76	1D	499197946
wsnp_Ex_c52086_55808126	1A	112.76	1D	499198697
wsnp_Ex_c52086_55808126	1A	112.76	1D	499198924
wsnp_Ex_rep_c67474_66076379	1A	112.76	1D	499201069
RAC875_c43389_105	1A	112.76	1D	499203401
Kukri_c34242_404	1A	112.76	1D	499205648
RAC875_c85550_52	1A	112.76	1D	499230476
RAC875_c85550_73	1A	112.76	1D	499230497
RFL_Contig858_2219	1A	112.76	1D	499230701
CAP11_c5573_163	1A	112.76	1D	500341936
CAP11_c5573_163	1A	112.76	1D	500341990
RFL_Contig2961_1806	1A	112.76	1D	500343238
RAC875_rep_c97766_145	1B	0.12	1D	538865
Excalibur_c21176_117	1B	0.12	1D	917028
RAC875_rep_c97766_145	1B	0.12	1D	1374255
Excalibur_c21176_117	1B	0.12	1D	1911346
RAC875_rep_c97766_145	1B	0.12	1D	41360236
RAC875_rep_c97766_145	1B	0.12	5D	513406678
RAC875_rep_c97766_145	1B	0.12	5D	516589057
RAC875_rep_c97766_145	1B	0.12	6D	500086
RAC875_rep_c97766_145	1B	0.12	6D	602915
RAC875_rep_c97766_145	1B	0.12	6D	1237180
RAC875_rep_c97766_145	1B	0.12	6D	1307926
RAC875_rep_c97766_145	1B	0.12	6D	4039118
RAC875_rep_c97766_145	1B	0.12	6D	17627344
RAC875_rep_c97766_145	1B	0.12	7D	139909
BS00000713_51	1B	0.84	1D	147138
BS00022323_51	1B	4.13	jcf7190000162708	49401
BS00022323_51	1B	4.13	jcf7190000162708	49463
Kukri_c38553_67	1B	4.85	jcf7190000162708	98389
GENE-1118_58	1B	5.82	1D	6678184
RAC875_c16981_691	1B	6.79	1D	6834818
Excalibur_c2868_1808	1B	6.79	1D	6834832
IAAV3430	1B	7.14	1D	7130252
Excalibur_c51270_185	1B	7.14	1D	7576220
BS00022101_51	1B	7.14	1D	7576263
Kukri_c37212_1286	1B	7.14	1D	7580253
Kukri_c24454_423	1B	7.14	1D	7587701
BS00095286_51	1B	7.14	1D	7663363
Kukri_c24454_423	1B	7.14	2D	447521475
BS00095286_51	1B	7.14	jcf7190000001382:0-103441	25133
D_F5XZDLF01B50S3_317	1B	7.86	1D	7813759
Excalibur_c28255_482	1B	7.86	1D	7825525
RAC875_rep_c72805_651	1B	7.86	1D	7827185
RAC875_rep_c72805_651	1B	7.86	1D	8098894
RAC875_rep_c104335_293	1B	7.86	1D	8101417
Excalibur_c28255_482	1B	7.86	1D	8141658
RAC875_rep_c72805_651	1B	7.86	1D	8169717
RAC875_rep_c104335_293	1B	7.86	1D	8172225
RAC875_rep_c72805_651	1B	7.86	1D	8447555
Excalibur_c28255_482	1B	7.86	1D	8450454
Excalibur_c64866_259	1B	7.86	1D	8797662
Excalibur_c64866_259	1B	7.86	1D	8814953
RAC875_rep_c104335_293	1B	7.86	3D	414862540
Kukri_rep_c93230_882	1B	8.22	1D	8002207
Kukri_rep_c93230_882	1B	8.22	1D	8770985
Kukri_rep_c93230_882	1B	8.22	1D	8797068
wsnp_Ku_rep_c103074_89905152	1B	8.22	1D	8798065
Kukri_rep_c93230_882	1B	8.22	1D	8814365
Kukri_rep_c93230_882	1B	8.22	5D	556810310
BS00029539_51	1B	8.94	1D	10358654
BS00064829_51	1B	8.94	1D	10359513
BS00062726_51	1B	8.94	1D	10359657
Kukri_c7393_851	1B	8.94	1D	10386016
D_GDRF1KQ01EBJFL_200	1B	8.94	1D	10411101
D_GDRF1KQ01EBJFL_200	1B	8.94	1D	10619196
BS00025964_51	1B	10.63	1D	11144818
BS00025964_51	1B	10.63	1D	11144860
Tdurum_contig50555_944	1B	10.63	1D	11232004
Kukri_c8211_761	1B	10.63	1D	11233350
TA003247-1072	1B	10.63	1D	11233560
Excalibur_c11848_919	1B	10.63	1D	11233993
Kukri_c8211_401	1B	10.63	1D	11234157
wsnp_CAP11_c8597_3709328	1B	10.63	1D	11234371
wsnp_CAP11_c8597_3709328	1B	10.63	1D	11236729
wsnp_CAP11_c8597_3709328	1B	10.63	1D	11238478
BS00108057_51	1B	11.71	1D	11774910
BS00089524_51	1B	11.71	1D	11843546
BS00089514_51	1B	11.71	1D	11843854
BS00055737_51	1B	11.82	1D	12016369
BS00055738_51	1B	11.82	1D	12016374
BS00011695_51	1B	12.66	1D	12033372
Excalibur_c7252_840	1B	15.16	3D	148115804
Excalibur_c16851_835	1B	15.27	1D	12883146
CAP7_c3847_204	1B	15.27	1D	13014467
Excalibur_c16851_835	1B	15.27	1D	17493047
Excalibur_c16851_835	1B	15.27	3D	241729732
RAC875_c34173_198	1B	16.24	1D	13518618
Tdurum_contig78972_316	1B	16.24	1D	13991109
RAC875_c34173_198	1B	16.24	1D	23897644
BS00066682_51	1B	16.24	1D	23900759
BS00066682_51	1B	16.24	1D	23901245
RAC875_c34173_198	1B	16.24	6D	105770553
BS00066682_51	1B	16.24	6D	105772226
Tdurum_contig50667_671	1B	16.83	1D	15456363
Tdurum_contig50667_409	1B	16.83	1D	15456625
RAC875_c41114_486	1B	17.07	5D	556183191
D_contig70818_696	1B	20.62	1D	17253381
D_contig70818_696	1B	20.62	1D	17302658
BobWhite_rep_c55186_299	1B	24.9	1D	20571346
Excalibur_rep_c93160_539	1B	24.9	1D	20654819
wsnp_BE405834B_Ta_2_2	1B	24.9	1D	20655479
wsnp_BE405834B_Ta_2_3	1B	24.9	1D	20655612
Kukri_c49348_408	1B	24.9	1D	20655818
Ex_c64327_523	1B	25.13	1D	20733387
BS00042197_51	1B	25.49	1D	20755700
Excalibur_c43567_850	1B	25.49	1D	101209375
Excalibur_c43567_850	1B	25.49	2D	41282281
RAC875_c13585_778	1B	25.49	3D	6010547
Kukri_c34793_360	1B	25.49	3D	6027036
Kukri_c34793_360	1B	25.49	3D	43224541
Excalibur_c43567_850	1B	25.49	5D	62793016
Kukri_c33670_506	1B	26.22	1D	21496965
Kukri_c22313_166	1B	26.22	1D	21497640
BS00009699_51	1B	26.22	1D	22722018
Tdurum_contig42446_1999	1B	26.22	1D	23710164
Tdurum_contig42446_1915	1B	26.22	1D	23710248
Tdurum_contig12598_378	1B	26.22	1D	23722923
Tdurum_contig12598_408	1B	26.22	1D	23722953
BS00009699_51	1B	26.22	4D	76829887
BS00009699_51	1B	26.22	5D	8773309
RFL_Contig4520_770	1B	26.22	5D	528570391
Tdurum_contig83093_132	1B	26.45	1D	25038598
Tdurum_contig34049_172	1B	26.57	1D	23899145
BS00065053_51	1B	26.81	1D	25120508
Tdurum_contig56148_382	1B	29.04	1D	30691434
Excalibur_c11264_212	1B	29.04	1D	31009924
Excalibur_c11264_212	1B	29.04	1D	31450759
BS00064263_51	1B	29.04	1D	31450926
Excalibur_c11264_212	1B	29.04	1D	31740159
RFL_Contig2160_617	1B	29.04	1D	31766446
BS00067043_51	1B	29.04	1D	32104678
Excalibur_c11264_212	1B	29.04	jcf7190000160307	1835
GENE-0427_115	1B	29.16	1D	28446152
BS00012068_51	1B	29.16	1D	28687326
Tdurum_contig9762_314	1B	29.16	1D	29449869
Kukri_c60285_505	1B	29.16	1D	30012041
BS00087784_51	1B	30.76	1D	35351989
Ra_c16879_977	1B	30.76	1D	35616611
Ra_c29142_340	1B	30.76	1D	35616632
Ra_c29142_340	1B	30.76	1D	35681691
Tdurum_contig28940_355	1B	30.99	1D	36510827
Tdurum_contig28940_690	1B	30.99	1D	36511904
Tdurum_contig26281_139	1B	30.99	1D	36829333
RAC875_c29906_275	1B	30.99	1D	36829436
Ra_c24839_215	1B	30.99	2D	179759691
IAAV6	1B	30.99	2D	179759822
Kukri_c6300_347	1B	31.96	1D	40619219
wsnp_CAP8_c4576_2228073	1B	31.96	1D	40619371
BS00099158_51	1B	31.96	1D	40973245
BobWhite_c555_1485	1B	31.96	1D	41391148
RAC875_rep_c95066_120	1B	31.96	1D	41391823
BS00034563_51	1B	31.96	1D	41405134
BobWhite_c555_1485	1B	31.96	1D	41405493
RAC875_rep_c95066_120	1B	31.96	1D	41406134
BS00011451_51	1B	31.96	1D	41406413
Kukri_c50086_537	1B	31.96	1D	41493799
RAC875_c826_839	1B	32.08	1D	42541834
wsnp_Ku_c4911_8795151	1B	32.08	1D	42543036
wsnp_Ex_c2111_3963161	1B	32.08	1D	42543668
BS00022168_51	1B	32.08	1D	42750504
BobWhite_c48490_241	1B	32.19	1D	43872298
RAC875_c79370_378	1B	32.19	1D	43872662
Kukri_c5861_360	1B	32.9	1D	52318633
BS00011205_51	1B	32.9	1D	54672209
BS00022916_51	1B	33.02	1D	55667042
wsnp_Ra_c12151_19543036	1B	33.02	1D	422928649
wsnp_Ra_c12151_19543036	1B	33.02	3D	34954846
wsnp_Ra_c12151_19543036	1B	33.02	3D	143995840
Kukri_c45137_137	1B	33.02	3D	143997654
wsnp_Ra_c12151_19543036	1B	33.02	3D	412941252
Kukri_c45137_137	1B	33.02	3D	412943013
wsnp_Ra_c12151_19543036	1B	33.02	6D	54403994
wsnp_Ra_c12151_19543036	1B	33.02	6D	54465695
Kukri_c45137_137	1B	33.02	6D	54495181
wsnp_Ra_c12151_19543036	1B	33.02	6D	54496994
RAC875_c10659_1539	1B	33.99	1D	61374569
Kukri_c7647_1122	1B	33.99	1D	61377940
RAC875_c10659_570	1B	33.99	1D	61378512
Kukri_c18052_356	1B	33.99	1D	61767368
wsnp_Ex_c18733_27607958	1B	33.99	1D	61767793
wsnp_Ra_rep_c74968_72704437	1B	33.99	1D	61767826
wsnp_Ex_c18733_27607958	1B	33.99	1D	61767910
wsnp_Ra_rep_c74968_72704437	1B	33.99	1D	61767971
RAC875_rep_c69360_259	1B	33.99	1D	61768128
wsnp_Ex_c18733_27607958	1B	33.99	1D	61768128
Kukri_c81766_686	1B	33.99	1D	61768255
IACX13378	1B	33.99	1D	61768965
Kukri_c81766_107	1B	33.99	1D	61769777
BS00003839_51	1B	33.99	1D	61771374
IACX5970	1B	33.99	1D	61771439
BS00003839_51	1B	33.99	1D	61771557
Kukri_c43552_443	1B	33.99	1D	62227866
Kukri_c25500_879	1B	33.99	1D	62656049
IAAV6464	1B	33.99	1D	62707800
TA003421-0429	1B	33.99	1D	62707995
IAAV3413	1B	33.99	1D	62708504
Ku_c7557_633	1B	33.99	1D	62709643
Ku_c7557_633	1B	33.99	1D	62710363
Ku_c7557_607	1B	33.99	1D	62710389
IAAV2324	1B	33.99	1D	62889014
Tdurum_contig11741_955	1B	33.99	1D	64933419
Kukri_c5299_341	1B	33.99	1D	64934315
Kukri_c5299_192	1B	33.99	1D	64934464
BS00069610_51	1B	33.99	1D	64935501
BS00108806_51	1B	33.99	1D	68311840
Ku_c58871_938	1B	33.99	1D	68583060
Excalibur_c2181_927	1B	33.99	1D	68583061
Kukri_c6027_66	1B	33.99	1D	68660807
Kukri_rep_c112099_98	1B	33.99	1D	68660885
Kukri_c24120_83	1B	33.99	1D	68660958
BS00001364_51	1B	33.99	1D	68661206
Ra_c71421_387	1B	33.99	1D	68668501
RAC875_c28894_526	1B	33.99	1D	68668713
Kukri_c25500_879	1B	33.99	2D	4432826
Kukri_c25500_879	1B	33.99	6D	11786919
BS00064761_51	1B	33.99	7D	602431752
BS00067586_51	1B	34.1	1D	70822439
wsnp_Ku_c16938_25916260	1B	34.1	1D	70825135
BS00029013_51	1B	34.1	3D	325908680
BS00022648_51	1B	34.34	1D	75912870
Ku_c11706_149	1B	34.34	1D	77796668
Tdurum_contig11891_621	1B	34.34	2D	10363701
Tdurum_contig11891_621	1B	34.34	2D	434077855
RAC875_c25692_343	1B	34.34	jcf7190000162347	21434
RAC875_c14049_376	1B	34.57	1D	79661307
BS00093740_51	1B	34.57	1D	79662531
BS00093736_51	1B	34.57	1D	79662668
IAAV2452	1B	34.57	1D	79665121
BS00013901_51	1B	34.57	1D	79665255
Kukri_c10100_1557	1B	34.57	1D	79666099
BS00053348_51	1B	34.81	1D	241234791
IACX1008	1B	34.81	1D	242805691
RAC875_c103628_766	1B	34.81	1D	243481646
BS00022632_51	1B	34.81	1D	243482193
IAAV4916	1B	34.81	1D	243732995
BS00022670_51	1B	34.81	1D	245256515
CAP7_c3885_73	1B	34.81	1D	246326293
BobWhite_c4126_442	1B	34.81	1D	246326497
Kukri_c49091_415	1B	34.81	2D	401216817
RAC875_c50514_88	1B	34.81	6D	360047283
BobWhite_c18583_280	1B	35.17	1D	264680851
CAP7_c12317_245	1B	35.17	1D	266336072
Tdurum_contig83096_388	1B	35.17	1D	377104481
Tdurum_contig83096_388	1B	35.17	2D	132214720
Tdurum_contig83096_388	1B	35.17	3D	570391121
Tdurum_contig83096_388	1B	35.17	5D	488207522
wsnp_CAP11_c6264_2895652	1B	35.17	6D	388676400
Tdurum_contig13405_483	1B	35.28	1D	262135930
Tdurum_contig13405_483	1B	35.28	1D	262136050
Tdurum_contig29712_129	1B	35.76	1D	258964574
Tdurum_contig29712_129	1B	35.76	1D	258964704
IAAV6919	1B	35.76	1D	258970651
Ex_c4382_1187	1B	35.88	1D	236303303
Ex_c4382_1187	1B	35.88	1D	236303658
Ku_c42700_2798	1B	35.88	1D	277888206
Kukri_c76762_166	1B	35.88	1D	280813563
CAP7_rep_c10850_139	1B	35.88	1D	280813728
Kukri_c76762_166	1B	35.88	5D	515366804
Tdurum_contig42182_6396	1B	36.23	1D	283147368
Kukri_c8308_245	1B	36.23	1D	285948954
Kukri_c10593_1064	1B	36.23	1D	286431879
Tdurum_contig47456_182	1B	36.23	1D	287115978
Ku_c8767_1245	1B	36.23	1D	287116545
wsnp_Ex_c30805_39678077	1B	36.23	1D	287116806
wsnp_Ex_c30805_39678077	1B	36.23	1D	287116904
Tdurum_contig53888_350	1B	36.23	1D	287116989
BS00003600_51	1B	36.23	1D	287139754
wsnp_Ex_rep_c68573_67416138	1B	36.23	1D	287140312
Kukri_rep_c70738_896	1B	36.23	1D	287140462
Kukri_rep_c116003_106	1B	36.35	1D	289335392
BS00052075_51	1B	36.35	1D	289349689
Tdurum_contig42856_1271	1B	36.35	1D	289854319
Tdurum_contig46780_203	1B	36.46	1D	290793688
CAP7_c302_518	1B	36.46	1D	291157533
IACX184	1B	36.46	1D	291838075
Tdurum_contig10326_151	1B	36.46	1D	292490472
RAC875_c39721_709	1B	36.94	1D	296647070
RAC875_c39721_709	1B	36.94	1D	297337229
Excalibur_c29029_424	1B	37.18	1D	300614021
RAC875_c22350_1108	1B	37.3	1D	301265858
RAC875_c22350_1108	1B	37.3	1D	301266211
Tdurum_contig57247_482	1B	37.3	1D	301398345
Tdurum_contig57247_482	1B	37.3	1D	301398855
JD_c18139_485	1B	37.65	1D	304105494
JD_c18139_485	1B	37.65	1D	304105706
wsnp_BE403956B_Ta_2_3	1B	37.65	1D	306072813
wsnp_BE403956B_Ta_2_3	1B	37.65	1D	306210118
D_GBUVHFX02FZTGI_59	1B	37.65	1D	307309055
Tdurum_contig42217_127	1B	37.65	1D	307645232
wsnp_BE442716B_Ta_2_1	1B	37.65	1D	307762238
wsnp_BE442716B_Ta_2_2	1B	37.65	1D	307762439
BS00094498_51	1B	37.65	1D	308208193
Tdurum_contig87816_268	1B	37.65	1D	308208291
BobWhite_c11460_291	1B	38.01	1D	312827738
Kukri_c13968_1342	1B	38.01	1D	312863854
Tdurum_contig28899_127	1B	38.01	1D	312967281
Tdurum_contig8081_2331	1B	38.01	1D	312977669
RAC875_c61851_238	1B	38.01	1D	313883040
Tdurum_contig49660_719	1B	38.01	1D	313887438
GENE-0283_96	1B	38.01	1D	314221689
Kukri_c20927_339	1B	38.01	1D	314649755
BS00110149_51	1B	38.01	1D	315137048
Tdurum_contig70555_81	1B	38.01	1D	315464237
Tdurum_contig70555_81	1B	38.01	1D	315483776
GENE-4605_536	1B	38.01	1D	315712835
RFL_Contig981_1985	1B	38.01	1D	315713780
wsnp_BE591501B_Ta_2_1	1B	38.01	1D	315814536
BS00071083_51	1B	38.01	1D	316925950
BS00076696_51	1B	38.01	1D	316926015
IAAV6825	1B	38.01	1D	316932029
RAC875_c24337_1280	1B	38.01	1D	316932305
Kukri_c12151_769	1B	38.01	1D	316932561
Kukri_c12151_467	1B	38.01	1D	316932863
Tdurum_contig25434_218	1B	38.01	1D	316933009
Tdurum_contig57731_162	1B	38.01	1D	317253818
Tdurum_contig57731_225	1B	38.01	1D	317253881
GENE-3085_533	1B	38.01	1D	317256424
Tdurum_contig57127_56	1B	38.01	4D	84710677
Tdurum_contig57127_56	1B	38.01	4D	363154097
RAC875_c24337_1280	1B	38.01	7D	165601298
Kukri_c12151_769	1B	38.01	7D	165601536
Kukri_c12151_769	1B	38.01	7D	170074164
Kukri_c12151_769	1B	38.01	7D	170525590
Tdurum_contig29228_114	1B	38.13	1D	319421877
Tdurum_contig32033_334	1B	38.13	1D	319575794
Tdurum_contig32033_125	1B	38.13	1D	319576001
BS00038928_51	1B	38.13	1D	319576001
tplb0058h11_348	1B	38.13	1D	319748795
tplb0058h11_348	1B	38.13	1D	319969209
tplb0058h11_348	1B	38.13	1D	319976159
RAC875_c32894_1038	1B	38.13	1D	320132227
RAC875_c32894_1116	1B	38.13	1D	320132305
Excalibur_c59016_839	1B	38.13	1D	320132443
RAC875_rep_c71685_445	1B	38.13	1D	320261065
RAC875_c6905_776	1B	38.13	1D	320262733
RAC875_c32894_1038	1B	38.13	7D	557807300
BS00011390_51	1B	38.24	1D	321499387
Tdurum_contig57700_204	1B	38.24	1D	322164589
IACX5764	1B	38.48	1D	323094168
JD_c6360_288	1B	38.71	1D	325330393
GENE-0549_18	1B	38.71	1D	325330436
wsnp_Ex_c8865_14815305	1B	38.71	1D	325810215
Kukri_rep_c73393_848	1B	38.71	1D	325810365
Tdurum_contig48171_189	1B	38.95	1D	330189250
BS00021907_51	1B	38.95	1D	331100348
BS00022324_51	1B	38.95	1D	331548838
TA006157-0542	1B	38.95	1D	332491162
RAC875_c30569_210	1B	39.19	1D	337677522
RAC875_c30569_210	1B	39.19	1D	337678196
BS00032364_51	1B	39.19	1D	337786666
RFL_Contig5706_1294	1B	39.19	1D	338546778
wsnp_Ex_c22006_31180883	1B	39.19	1D	340658125
wsnp_Ex_c22006_31181239	1B	39.19	1D	340658481
GENE-3626_308	1B	39.3	1D	343376350
wsnp_Ex_rep_c69986_68942834	1B	39.66	1D	344349225
wsnp_Ex_rep_c69986_68942866	1B	39.66	1D	344349225
RAC875_rep_c74070_518	1B	39.66	1D	344349293
wsnp_Ex_rep_c69986_68942866	1B	39.66	1D	344349382
wsnp_Ex_rep_c69986_68942834	1B	39.66	1D	344349414
BS00022575_51	1B	39.66	1D	344350396
RAC875_s105188_92	1B	40.13	1D	346675805
wsnp_Ex_c3681_6715277	1B	40.13	1D	346675955
wsnp_Ex_c2025_3799847	1B	40.13	1D	346676053
wsnp_Ra_c2027_3943938	1B	40.13	1D	346678697
Kukri_c51474_334	1B	40.13	1D	346930415
Tdurum_contig63335_321	1B	40.13	1D	346945800
wsnp_Ex_rep_c66846_65240088	1B	40.13	1D	346946024
Kukri_c27851_69	1B	40.13	1D	346946124
wsnp_Ex_rep_c66846_65240088	1B	40.13	1D	346946175
Excalibur_c32708_488	1B	40.13	4D	485383736
Kukri_c62050_194	1B	40.13	6D	445172784
Excalibur_c32708_488	1B	40.13	6D	445173887
Kukri_c62050_194	1B	40.13	6D	445233848
Excalibur_c32708_488	1B	40.13	6D	445234962
Kukri_rep_c102021_218	1B	40.25	1D	9444716
Kukri_rep_c102021_218	1B	40.25	1D	338200793
GENE-0505_443	1B	40.25	1D	347552252
BobWhite_c346_253	1B	40.25	1D	347716840
BS00078431_51	1B	40.25	1D	352346281
Kukri_rep_c102021_218	1B	40.25	4D	462418897
Kukri_rep_c102021_218	1B	40.25	6D	161620253
Tdurum_contig56873_1237	1B	40.6	1D	347832723
Tdurum_contig56873_1237	1B	40.6	1D	353248126
Tdurum_contig56873_1237	1B	40.6	1D	353835126
Tdurum_contig56873_1237	1B	40.6	1D	353996853
BobWhite_rep_c64920_402	1B	40.6	1D	355001359
wsnp_Ra_c12888_20519578	1B	40.6	1D	355001512
Tdurum_contig56874_562	1B	40.6	1D	355001671
Tdurum_contig56873_1237	1B	40.6	1D	355002566
wsnp_Ku_c24323_34285350	1B	40.6	1D	356891274
Kukri_c667_1073	1B	40.6	1D	357723027
Kukri_c667_1073	1B	40.6	1D	357723149
wsnp_Ex_c5388_9526777	1B	40.6	1D	357723348
wsnp_Ex_c5388_9527189	1B	40.6	1D	357723760
Kukri_c67707_114	1B	40.6	1D	357724035
BS00067182_51	1B	40.6	1D	358034474
Tdurum_contig56873_1237	1B	40.6	1D	358286491
Tdurum_contig56873_1237	1B	40.6	1D	358580726
Tdurum_contig56873_1237	1B	40.6	1D	360339740
Excalibur_rep_c105376_485	1B	40.6	1D	360693802
Tdurum_contig28316_243	1B	40.6	1D	360789197
Tdurum_contig28316_228	1B	40.6	1D	360789212
wsnp_BE446240B_Ta_2_1	1B	40.6	1D	360798643
wsnp_Ex_c5388_9527189	1B	40.6	3D	519183449
wsnp_Ex_c5388_9527189	1B	40.6	3D	519512121
BobWhite_c25014_310	1B	40.72	1D	361747940
BS00023113_51	1B	40.72	1D	361954804
BS00023113_51	1B	40.72	1D	362458643
BS00005206_51	1B	40.72	1D	362467322
IAAV9039	1B	40.96	1D	365475530
Excalibur_c7035_155	1B	40.96	1D	365858757
IAAV5455	1B	40.96	1D	366143593
Excalibur_c7035_155	1B	40.96	5D	506791230
wsnp_Ku_c19618_29134473	1B	41.19	1D	366225941
wsnp_Ku_c19618_29134473	1B	41.19	1D	366226152
IAAV7936	1B	41.19	1D	366648735
BS00083072_51	1B	41.19	1D	367666694
wsnp_Ex_rep_c66643_64952627	1B	41.19	1D	368091137
Excalibur_rep_c67541_1585	1B	41.19	1D	368091660
Kukri_c64195_432	1B	41.31	1D	107147152
Kukri_c64195_104	1B	41.31	1D	107147480
Kukri_c64195_432	1B	41.31	4D	398881815
Kukri_c64195_432	1B	41.31	4D	454790354
Kukri_c64195_432	1B	41.31	4D	454883163
Excalibur_c27798_1068	1B	41.31	5D	217064192
Kukri_c64195_432	1B	41.31	6D	17142389
Kukri_c64195_432	1B	41.31	7D	97286933
RFL_Contig2270_1560	1B	41.42	1D	369576235
Tdurum_contig31094_386	1B	41.66	1D	370656387
GENE-0107_807	1B	41.66	1D	370665321
Tdurum_contig13044_268	1B	41.77	1D	371347826
IACX3408	1B	41.77	1D	371448557
Tdurum_contig29363_511	1B	41.77	1D	371448760
Tdurum_contig44232_132	1B	41.77	1D	371454175
Tdurum_contig30195_318	1B	41.77	1D	371627231
IACX3408	1B	41.77	2D	270897513
RFL_Contig239_377	1B	42.25	1D	373640160
BS00022619_51	1B	42.25	1D	376463042
TA003725-0553	1B	42.37	1D	377523270
Kukri_c10453_875	1B	42.48	1D	378109675
IAAV9005	1B	42.48	1D	378790741
Tdurum_contig81102_102	1B	42.48	1D	378816839
IAAV9005	1B	42.48	1D	378829883
Tdurum_contig83937_560	1B	42.48	1D	379303840
BS00022615_51	1B	42.6	1D	381314585
Kukri_c48454_293	1B	42.6	1D	444142049
Kukri_c48454_293	1B	42.6	2D	555576150
Kukri_c48454_293	1B	42.6	3D	577626451
Kukri_c48454_293	1B	42.6	5D	572998772
Kukri_c48454_293	1B	42.6	6D	129975205
Kukri_c48454_293	1B	42.6	6D	383061827
Excalibur_c30489_227	1B	42.84	1D	25477652
Kukri_c10239_1303	1B	42.84	1D	382977910
Excalibur_c30489_227	1B	42.84	1D	382981293
CAP11_c2974_53	1B	42.95	1D	383812898
BS00039583_51	1B	42.95	1D	383817170
RAC875_c60005_82	1B	43.07	6D	385844398
Kukri_c7905_226	1B	43.18	1D	387143882
wsnp_Ex_c5679_9976893	1B	43.18	1D	387146312
wsnp_Ex_c5679_9976893	1B	43.18	1D	387146420
Kukri_c13188_256	1B	43.18	1D	387146486
wsnp_Ra_c19148_28288923	1B	43.18	1D	387379467
CAP12_c2759_111	1B	43.18	1D	388882142
BS00103166_51	1B	43.18	1D	388882274
RAC875_rep_c98040_163	1B	43.18	1D	388882868
Excalibur_rep_c71427_286	1B	43.18	1D	388883682
BobWhite_c20015_225	1B	43.18	1D	388884301
BobWhite_c6803_387	1B	43.18	1D	388886165
Tdurum_contig28296_243	1B	43.18	1D	388888958
Excalibur_c30591_637	1B	43.18	1D	388889057
Tdurum_contig30009_425	1B	43.18	1D	388889320
Kukri_c7905_226	1B	43.18	3D	163242432
Tdurum_contig350_140	1B	43.41	1D	51238074
Tdurum_contig20299_601	1B	43.41	1D	392067806
Tdurum_contig20299_508	1B	43.41	1D	392067896
Tdurum_contig20299_142	1B	43.41	1D	392068346
Tdurum_contig42062_651	1B	43.41	1D	392250846
IACX10809	1B	43.41	1D	392253831
Tdurum_contig58301_336	1B	43.41	1D	392256137
Tdurum_contig350_140	1B	43.41	3D	452888396
BobWhite_c22303_121	1B	43.53	1D	393547372
wsnp_Ra_c5088_9081927	1B	43.65	1D	393579709
Ra_c6701_506	1B	43.65	1D	393789639
Ra_c6701_506	1B	43.65	1D	393789822
RAC875_c6701_291	1B	43.65	1D	393790037
CAP7_c12162_251	1B	43.65	1D	394362424
BobWhite_c26850_78	1B	44.87	1D	401512411
BS00065889_51	1B	44.87	1D	401730478
BobWhite_c26850_78	1B	44.87	1D	401785494
BS00065889_51	1B	44.87	2D	465272901
BS00012250_51	1B	46.59	1D	404228019
BS00010399_51	1B	46.59	1D	404228332
Ra_c62804_1641	1B	46.59	1D	404232397
Excalibur_c48379_413	1B	46.59	1D	404232442
Excalibur_c48379_116	1B	46.59	1D	404232894
Ex_c102909_778	1B	46.59	1D	404238651
Ex_c102909_778	1B	46.59	2D	518784644
Tdurum_contig42016_333	1B	46.95	1D	406646090
Tdurum_contig42016_333	1B	46.95	7D	155528222
RAC875_c102223_220	1B	47.19	1D	407202906
RAC875_c7674_634	1B	47.91	1D	409358088
Kukri_c73734_175	1B	47.91	1D	409822529
wsnp_BF485168B_Ta_2_1	1B	47.91	1D	409832858
CAP8_c4452_431	1B	48.02	1D	410366290
wsnp_BG274294B_Ta_2_3	1B	48.38	1D	410735271
GENE-0480_265	1B	48.38	1D	410738417
IAAV3567	1B	50.11	1D	412393601
Ku_c3647_2429	1B	50.11	1D	412394525
Ku_c3647_2429	1B	50.11	2D	533148617
IAAV3567	1B	50.11	2D	533149519
Tdurum_contig892_633	1B	50.35	1D	414322812
Tdurum_contig64811_332	1B	50.35	1D	414733024
Tdurum_contig64811_273	1B	50.35	1D	414733083
Kukri_c18413_496	1B	50.35	1D	414980411
RAC875_c3835_782	1B	50.35	1D	414980460
IAAV6383	1B	50.35	1D	415169559
wsnp_Ex_c402_791233	1B	50.35	1D	415169835
wsnp_Ex_c402_791233	1B	50.35	1D	415169929
Ku_c892_425	1B	50.35	1D	415171661
IAAV8432	1B	50.35	1D	415173456
JD_c13631_863	1B	50.35	1D	415173792
Excalibur_c17977_71	1B	50.35	1D	415174272
IAAV6383	1B	50.35	1D	415246822
Tdurum_contig44540_510	1B	50.35	1D	415249794
Ku_c23096_550	1B	50.35	1D	415251097
JD_c13631_863	1B	50.35	3D	497202861
IAAV8432	1B	50.35	3D	497203163
Ku_c241_1597	1B	50.35	3D	497204196
Tdurum_contig42797_3196	1B	50.35	3D	497204294
Ku_c892_425	1B	50.35	3D	497204871
Ku_c892_425	1B	50.35	3D	497205836
wsnp_Ex_c402_791233	1B	50.35	3D	497206611
IAAV6383	1B	50.35	3D	497207007
IAAV8432	1B	50.35	4D	444210703
Ku_c23096_550	1B	50.35	4D	444214380
CAP8_c4697_108	1B	50.35	5D	45194979
IAAV6383	1B	50.35	5D	506786579
Kukri_c1918_1074	1B	50.46	1D	415352967
BS00021975_51	1B	52.42	1D	419307111
BS00081396_51	1B	52.42	1D	419363997
CAP8_rep_c7343_88	1B	52.42	1D	419370012
Kukri_c28631_607	1B	52.9	1D	232592121
Tdurum_contig65528_152	1B	52.9	1D	420693228
Tdurum_contig64955_285	1B	53.62	1D	422533204
Tdurum_contig29616_844	1B	53.62	1D	422533502
Tdurum_contig29616_817	1B	53.62	1D	422533529
BS00098413_51	1B	53.62	1D	422534833
BobWhite_c7337_717	1B	53.62	1D	422535017
Kukri_rep_c113407_250	1B	53.62	1D	422535062
Tdurum_contig29616_55	1B	53.62	1D	422535062
wsnp_Ex_rep_c66389_64589189	1B	53.73	1D	422674240
wsnp_Ex_rep_c66389_64589189	1B	53.73	1D	422674534
wsnp_Ex_rep_c66389_64588992	1B	53.73	1D	422674597
BS00088039_51	1B	53.73	1D	422674597
Tdurum_contig92854_426	1B	53.73	1D	422675069
BS00088039_51	1B	53.73	1D	422675336
wsnp_Ex_rep_c66389_64588992	1B	53.73	1D	422675420
IACX9183	1B	53.73	1D	422676138
Tdurum_contig45301_876	1B	53.73	1D	422680435
BS00001835_51	1B	54.45	1D	423977639
Excalibur_c60931_1260	1B	54.45	1D	423979310
JD_c107_683	1B	54.69	1D	424336246
RAC875_c45678_1083	1B	55.05	1D	53389367
RAC875_c45678_1083	1B	55.05	1D	53391348
Tdurum_contig8158_269	1B	55.05	1D	425013458
RAC875_c45678_1083	1B	55.05	2D	23329254
RAC875_c45678_1083	1B	55.05	2D	650099532
RAC875_c45678_1083	1B	55.05	5D	567772158
RAC875_c45678_1083	1B	55.05	jcf7190000162497	45111
BS00003934_51	1B	55.28	1D	425493577
IACX6064	1B	55.28	1D	425493687
RAC875_c55891_712	1B	55.28	1D	425493822
Excalibur_c14911_466	1B	55.28	1D	425608638
RFL_Contig4235_707	1B	56.49	1D	426662258
BS00062880_51	1B	56.49	1D	426663989
CAP8_c4212_168	1B	56.84	1D	301942351
CAP8_c4212_168	1B	56.84	1D	301942539
wsnp_Ex_c21198_30327016	1B	56.84	1D	301943618
wsnp_Ku_rep_c89089_82009060	1B	56.84	1D	301946069
wsnp_Ex_c21198_30326388	1B	56.84	1D	301946069
Ra_c2748_671	1B	56.84	1D	301946258
wsnp_Ex_c21198_30326388	1B	56.84	1D	301946305
wsnp_Ex_c21198_30326388	1B	56.84	1D	301947098
wsnp_Ra_c2748_5223434	1B	56.84	1D	301948818
wsnp_Ra_c2748_5223434	1B	56.84	1D	301949454
Tdurum_contig30517_174	1B	56.84	1D	426672246
Excalibur_c9149_1789	1B	56.84	1D	426672657
Excalibur_c9149_1326	1B	56.84	1D	426673868
Kukri_c39698_228	1B	56.84	1D	427472591
Excalibur_c10496_651	1B	56.84	1D	427586614
BobWhite_c43917_288	1B	56.84	1D	427587771
wsnp_Ex_rep_c107911_91350866	1B	56.84	1D	427972357
wsnp_Ex_rep_c107911_91350930	1B	56.84	1D	427972421
wsnp_Ex_rep_c107911_91350866	1B	56.84	1D	428016323
wsnp_Ra_c2748_5223434	1B	56.84	3D	535626541
wsnp_Ra_c2748_5223434	1B	56.84	3D	535627171
wsnp_Ex_c21198_30326388	1B	56.84	3D	535628499
wsnp_Ex_c21198_30326388	1B	56.84	3D	535629294
Ra_c2748_671	1B	56.84	3D	535629341
wsnp_Ku_rep_c89089_82009060	1B	56.84	3D	535629375
wsnp_Ku_rep_c89089_82009060	1B	56.84	3D	535629505
wsnp_Ex_c21198_30326388	1B	56.84	3D	535629505
wsnp_Ex_c21198_30327016	1B	56.84	3D	535632089
CAP8_c4212_168	1B	56.84	3D	535633053
CAP8_c4212_168	1B	56.84	3D	535633238
wsnp_Ra_c2748_5223434	1B	56.84	5D	412493025
BobWhite_c43334_238	1B	56.84	5D	509621215
wsnp_Ex_c21198_30326388	1B	56.84	7D	162415617
Ra_c2748_671	1B	56.84	7D	162415664
RFL_Contig2686_285	1B	57.32	1D	229823739
wsnp_Ku_c13043_20902807	1B	57.32	1D	428853232
wsnp_Ku_c13043_20902807	1B	57.32	1D	428854047
Tdurum_contig11720_924	1B	57.32	1D	429080655
IAAV420	1B	57.32	1D	429082717
RFL_Contig2686_285	1B	57.32	1D	429828204
RFL_Contig2686_571	1B	57.32	1D	429829611
RFL_Contig2686_285	1B	57.32	1D	429829897
RAC875_c97479_160	1B	57.32	1D	429835698
wsnp_Ex_c7585_12957020	1B	57.32	1D	429838929
wsnp_Ku_c17017_26019611	1B	57.32	1D	430078828
RFL_Contig2686_285	1B	57.32	2D	632317366
RFL_Contig2686_571	1B	57.32	2D	632317679
RAC875_c97479_160	1B	57.32	3D	277953947
BobWhite_c14304_687	1B	57.32	4D	494245536
RAC875_c1188_531	1B	57.43	1D	430098826
RAC875_rep_c106876_446	1B	57.55	1D	430745271
BS00089031_51	1B	57.67	1D	431563868
RAC875_c103613_441	1B	57.67	1D	431564145
RFL_Contig2484_1065	1B	57.67	1D	431564162
BobWhite_c14158_112	1B	58.02	1D	433034198
IAAV2683	1B	58.02	1D	433034200
RAC875_rep_c113316_305	1B	58.99	1D	434253065
CAP7_c12113_388	1B	58.99	1D	434375940
Kukri_c36329_526	1B	58.99	1D	434515611
D_contig64246_320	1B	58.99	2D	420764048
Excalibur_c80450_75	1B	58.99	2D	613745802
D_contig64246_320	1B	58.99	3D	353630888
D_contig64246_320	1B	58.99	4D	454388744
Excalibur_c27915_560	1B	59.22	1D	381973123
Tdurum_contig11896_550	1B	59.22	1D	437369232
RAC875_c1413_597	1B	59.22	1D	437369237
Kukri_c9752_793	1B	59.22	1D	437373105
Tdurum_contig69792_167	1B	59.22	1D	437373205
Excalibur_c27915_560	1B	59.22	1D	437539671
Excalibur_c64439_87	1B	59.46	1D	438456325
Excalibur_c15617_425	1B	60.3	1D	438739880
Excalibur_c15617_425	1B	60.3	7D	561572285
BS00022551_51	1B	60.78	1D	438959375
BS00034012_51	1B	61.14	1D	439334107
BS00036778_51	1B	61.25	1D	439328575
BS00036778_51	1B	61.25	1D	439630480
Kukri_c5336_365	1B	61.25	1D	439631119
BS00078029_51	1B	61.37	1D	439717498
Kukri_c1932_300	1B	61.37	1D	439721697
Kukri_c1932_624	1B	61.37	1D	439722782
BS00022789_51	1B	61.37	1D	439724585
wsnp_Ex_rep_c67299_65844168	1B	62.46	1D	440917156
wsnp_Ex_rep_c67299_65844168	1B	62.46	1D	440917364
wsnp_Ex_rep_c67299_65845319	1B	62.46	1D	440919912
wsnp_Ex_rep_c67299_65845319	1B	62.46	1D	440920541
IACX2852	1B	62.7	1D	440932238
BS00000651_51	1B	62.7	1D	440932343
BS00069125_51	1B	62.94	1D	441427917
BS00004328_51	1B	62.94	1D	441577832
IACX6404	1B	62.94	1D	441577910
RFL_Contig7_380	1B	62.94	1D	441667805
BS00004328_51	1B	62.94	1D	441690158
IACX6404	1B	62.94	1D	441690239
RFL_Contig7_380	1B	62.94	1D	441692156
RFL_Contig7_380	1B	62.94	1D	459446963
Excalibur_c14859_394	1B	63.05	1D	441894771
BS00066338_51	1B	63.05	1D	441969901
BobWhite_c15152_341	1B	63.05	1D	442179670
BS00011934_51	1B	64.76	1D	442758750
Kukri_c3187_1062	1B	65.11	1D	257383504
Kukri_c3187_1062	1B	65.11	2D	268932581
Kukri_c3187_1062	1B	65.11	4D	478303255
Kukri_c3187_1062	1B	65.11	4D	478308444
Kukri_c3187_1062	1B	65.11	5D	515786212
Kukri_c3187_1062	1B	65.11	6D	494841337
BS00110278_51	1B	66.19	1D	445077268
BS00062607_51	1B	66.19	1D	446634365
Excalibur_rep_c103592_565	1B	66.19	4D	34626550
Excalibur_rep_c103592_565	1B	66.19	4D	413409905
Tdurum_contig27860_478	1B	66.67	1D	446808402
CAP7_c1137_53	1B	66.9	1D	479578014
CAP7_c1137_53	1B	66.9	1D	479579194
RAC875_c39401_502	1B	67.14	1D	448126724
BS00023071_51	1B	67.14	1D	448127234
Excalibur_c44818_109	1B	67.26	1D	448982217
RFL_Contig2176_1163	1B	67.26	1D	448982938
RFL_Contig2176_1111	1B	67.26	1D	448982990
RFL_Contig2176_932	1B	67.26	1D	448983164
Excalibur_rep_c107047_742	1B	67.73	1D	450648530
BS00022775_51	1B	67.73	1D	451198553
BS00012029_51	1B	67.84	1D	452225890
Excalibur_rep_c101787_89	1B	68.2	1D	452473116
Ku_c8226_762	1B	68.2	4D	109679766
Tdurum_contig10362_555	1B	71.61	1D	455106337
Excalibur_c93510_360	1B	71.73	1D	455910097
wsnp_Ex_c3147_5816957	1B	71.73	1D	456080556
wsnp_Ex_c3147_5816957	1B	71.73	1D	456080702
RFL_Contig2736_827	1B	71.73	1D	456082123
Kukri_c13463_728	1B	71.73	1D	456097700
Kukri_c19765_946	1B	71.97	1D	398178475
IAAV8459	1B	71.97	1D	458040468
Kukri_c19765_946	1B	71.97	2D	341820636
Kukri_c19765_946	1B	71.97	2D	598318595
Kukri_c19765_946	1B	71.97	2D	615394191
Kukri_c19765_946	1B	71.97	3D	31741495
Kukri_c19765_946	1B	71.97	3D	111230427
Kukri_c19765_946	1B	71.97	5D	33559980
Kukri_c19765_946	1B	71.97	5D	428384864
CAP12_rep_c5516_342	1B	72.2	1D	459068847
CAP12_rep_c5516_342	1B	72.2	1D	459071719
CAP12_rep_c5516_342	1B	72.2	1D	459074763
CAP12_rep_c5516_342	1B	72.2	1D	459181492
RAC875_c4908_1539	1B	72.2	1D	459261688
IACX1240	1B	72.2	1D	459288476
wsnp_BE494527B_Ta_2_1	1B	72.2	1D	459288545
RAC875_c4908_1539	1B	72.2	1D	459303264
IACX1240	1B	72.2	1D	459303916
wsnp_BE494527B_Ta_2_1	1B	72.2	1D	459303986
RAC875_c4908_1539	1B	72.2	3D	334759120
RFL_Contig2826_1274	1B	72.32	1D	459328039
BobWhite_c34030_646	1B	72.32	1D	459329000
RFL_Contig2826_614	1B	72.32	1D	459330084
RFL_Contig2826_614	1B	72.32	1D	459330230
RFL_Contig2826_548	1B	72.32	1D	459330290
BobWhite_c8016_301	1B	73.28	1D	459703647
BS00069829_51	1B	73.28	1D	460049398
BS00081749_51	1B	73.28	1D	460121951
BS00081749_51	1B	73.28	1D	460128896
BobWhite_c8016_301	1B	73.28	1D	460128989
RAC875_c1785_366	1B	73.28	1D	460137451
RFL_Contig5937_1699	1B	73.28	1D	460138110
RAC875_c47427_235	1B	73.28	1D	460138990
BS00083060_51	1B	73.28	1D	460139103
BS00081749_51	1B	73.28	1D	460148749
BobWhite_c8016_301	1B	73.28	1D	460148844
Kukri_rep_c86467_51	1B	74.85	1D	461034815
RAC875_c291_2201	1B	74.85	1D	461034839
IAAV8693	1B	74.85	1D	461035177
RAC875_c291_1860	1B	74.85	1D	461035267
wsnp_Ex_c26083_35336771	1B	76.94	1D	462865563
wsnp_Ex_c26083_35336771	1B	76.94	1D	462866347
RAC875_c66649_186	1B	77.29	1D	464129995
Excalibur_c21534_1436	1B	77.29	1D	464132220
Excalibur_c11680_81	1B	77.29	1D	464135265
wsnp_Ku_c18227_27490539	1B	77.29	1D	464135278
IAAV7352	1B	77.29	1D	464135373
wsnp_Ku_c18227_27490539	1B	77.29	1D	464135451
wsnp_Ku_c18227_27490539	1B	77.29	1D	464135708
BobWhite_c9881_1312	1B	77.29	1D	464135745
IACX11634	1B	77.29	1D	464135892
wsnp_Ku_c18227_27490539	1B	77.29	2D	44238831
wsnp_Ku_c18227_27490539	1B	77.29	2D	44239061
IACX11634	1B	77.29	2D	44239251
wsnp_Ku_c18227_27490539	1B	77.29	3D	58285458
wsnp_Ku_c18227_27490539	1B	77.29	3D	58285686
wsnp_Ku_c18227_27490539	1B	77.29	7D	402744168
IACX11634	1B	77.29	7D	402744577
Tdurum_contig67368_157	1B	77.64	1D	464870834
Tdurum_contig49651_227	1B	77.76	1D	464912871
wsnp_Ex_c5296_9365860	1B	77.76	1D	464913008
wsnp_Ex_c5296_9365847	1B	77.76	1D	464913017
wsnp_Ex_c5296_9365528	1B	77.76	1D	464913792
wsnp_Ex_c5296_9365528	1B	77.76	1D	464913994
BS00034450_51	1B	78.12	1D	465152986
Tdurum_contig65853_534	1B	78.12	1D	465153056
BS00022411_51	1B	78.47	1D	465277770
Tdurum_contig57927_460	1B	78.47	1D	465314897
BS00022411_51	1B	78.47	1D	465315015
Jagger_c7235_96	1B	79.19	1D	465423598
RAC875_c15190_1089	1B	79.19	1D	465636404
BobWhite_c20621_541	1B	79.67	1D	465860756
BobWhite_c20621_541	1B	79.67	1D	465861111
wsnp_Ex_rep_c78209_74462664	1B	79.67	1D	465861254
wsnp_Ku_c9441_15823265	1B	79.67	2D	18851499
wsnp_Ku_c9441_15823265	1B	79.67	5D	30137656
wsnp_Ku_c9441_15823265	1B	79.67	5D	30223942
BobWhite_rep_c54139_273	1B	79.67	5D	30289414
BobWhite_c4375_347	1B	79.67	5D	30289555
Tdurum_contig43232_811	1B	80.15	1D	466036673
tplb0052l08_708	1B	80.26	2D	302129270
tplb0052l08_708	1B	80.26	5D	300502285
TA004523-0997	1B	80.26	5D	447206475
TA004523-0997	1B	80.26	6D	463201026
RAC875_c22357_1053	1B	80.5	1D	467891132
RAC875_c22357_1053	1B	80.5	1D	467900227
RAC875_c22357_1053	1B	80.5	2D	18930065
BS00003633_51	1B	80.62	1D	467904012
Kukri_c51735_79	1B	80.62	1D	468086846
BS00107675_51	1B	80.73	1D	468666144
BS00107675_51	1B	80.73	1D	468695385
Kukri_c18109_331	1B	80.97	1D	469100690
Kukri_c18109_649	1B	80.97	1D	469101612
RAC875_c7357_1107	1B	80.97	1D	469101705
Excalibur_c22845_180	1B	80.97	1D	469101978
BS00110435_51	1B	80.97	1D	469120453
BS00022176_51	1B	80.97	1D	469148643
RAC875_c13258_955	1B	80.97	1D	469148915
RAC875_c13258_955	1B	80.97	2D	620602195
BobWhite_c26569_190	1B	81.32	1D	469413263
tplb0043a07_1521	1B	81.32	1D	469421525
Ra_c7324_1464	1B	81.32	1D	469421576
tplb0043a07_1521	1B	81.32	1D	469513770
Ra_c7324_1464	1B	81.32	1D	469513813
Excalibur_rep_c70674_83	1B	81.32	1D	469514156
tplb0043a07_880	1B	81.32	1D	469514411
Ra_c7324_527	1B	81.32	1D	469514749
tplb0043a07_880	1B	81.32	1D	469752192
tplb0043a07_1521	1B	81.32	1D	469795535
Ra_c7324_1464	1B	81.32	1D	469795535
BS00084216_51	1B	81.32	1D	469798570
BS00094237_51	1B	82.03	1D	470090270
CAP11_c6406_71	1B	82.03	1D	470090643
Jagger_c4380_159	1B	83	1D	471396249
Excalibur_s103715_85	1B	83	1D	471396327
Tdurum_contig10036_1695	1B	83	1D	471396508
Excalibur_c34765_1356	1B	83	1D	471396508
Tdurum_contig10036_1614	1B	83	1D	471396993
wsnp_Ex_c34765_43024979	1B	83	1D	471397200
Tdurum_contig10036_1461	1B	83	1D	471397371
wsnp_Ex_c34765_43024979	1B	83	1D	471397424
Excalibur_c34765_1023	1B	83	1D	471397580
Tdurum_contig10036_1044	1B	83	1D	471398621
Tdurum_contig10036_1044	1B	83	1D	471398767
Tdurum_contig10036_977	1B	83	1D	471398790
Tdurum_contig10036_977	1B	83	1D	471399499
Kukri_c30159_573	1B	83	1D	471399564
Tdurum_contig10036_741	1B	83	1D	471399981
Tdurum_contig10036_741	1B	83	1D	471400134
Excalibur_c8557_258	1B	83	1D	471400332
Tdurum_contig10036_474	1B	83	1D	471401329
Excalibur_c11980_619	1B	83	1D	471567102
Excalibur_c11980_619	1B	83	1D	471575169
BobWhite_c2027_84	1B	83	1D	471575328
IAAV1549	1B	83	1D	471575748
Kukri_c39223_871	1B	83	1D	471575766
Kukri_c6014_816	1B	83	1D	471576030
TA004946-0577	1B	83	1D	471579637
Kukri_c39223_871	1B	83	1D	471593758
IAAV1549	1B	83	1D	471593776
Excalibur_c96904_336	1B	83.59	1D	471674199
Excalibur_c96904_336	1B	83.59	4D	61301755
Excalibur_rep_c67747_629	1B	83.83	1D	471862888
wsnp_Ex_c27176_36393952	1B	83.83	1D	471864572
wsnp_Ex_c27176_36393952	1B	83.83	1D	471864783
Kukri_c4453_1248	1B	83.83	1D	471865010
GENE-0371_208	1B	83.83	1D	471865412
RAC875_c17188_1696	1B	83.83	1D	471865434
TA002362-0954	1B	83.83	1D	471865462
Tdurum_contig42491_666	1B	83.83	1D	471865657
Tdurum_contig42491_750	1B	83.83	1D	471865741
RAC875_c15593_1421	1B	83.83	1D	471865748
RAC875_c38646_985	1B	83.83	1D	471865780
BobWhite_c19733_301	1B	85.54	1D	472110449
Kukri_c21276_1056	1B	85.54	1D	472136568
Kukri_c21276_816	1B	85.54	1D	472136808
Tdurum_contig30664_181	1B	89.15	1D	475071158
BS00002484_51	1B	89.88	1D	475203923
Tdurum_contig28675_275	1B	91.45	1D	476298312
Tdurum_contig8580_1119	1B	91.8	1D	476468650
Tdurum_contig8580_1285	1B	91.8	1D	476468816
Excalibur_c50785_525	1B	91.92	3D	143997850
Excalibur_c50785_525	1B	91.92	3D	412943206
Excalibur_c50785_525	1B	91.92	6D	54494994
Tdurum_contig61829_706	1B	92.26	1D	477062001
wsnp_Ex_c13878_21738866	1B	92.26	1D	477336539
wsnp_Ex_c13878_21738866	1B	92.26	1D	477336566
wsnp_Ex_c13878_21738866	1B	92.26	1D	477336736
Tdurum_contig13516_251	1B	92.26	1D	477339123
IAAV565	1B	92.26	1D	477339470
BS00068077_51	1B	92.26	1D	477349642
BS00035267_51	1B	92.26	2D	465594301
wsnp_Ex_c26296_35541303	1B	92.38	1D	477739249
wsnp_Ex_c26296_35541303	1B	92.38	1D	477740958
IACX2984	1B	92.38	1D	477741204
wsnp_CAP7_c266_144809	1B	92.38	1D	477741349
wsnp_Ex_c26296_35541303	1B	92.38	3D	346226386
wsnp_Ex_c26296_35541303	1B	92.38	3D	346227181
wsnp_Ex_c26296_35541303	1B	92.38	3D	408360076
Kukri_c44895_139	1B	93.34	1D	478269983
Kukri_c35030_266	1B	93.34	1D	478282049
Kukri_c23326_1040	1B	93.69	1D	478756445
Kukri_c23326_1040	1B	93.69	3D	468926798
BS00045568_51	1B	93.69	4D	301202913
BS00045568_51	1B	93.69	4D	301203046
Tdurum_contig13136_117	1B	94.64	1D	479916275
GENE-0163_949	1B	95.98	1D	115257388
BobWhite_c44460_821	1B	95.98	1D	480834231
BobWhite_c44460_821	1B	95.98	1D	480834764
GENE-0129_214	1B	95.98	1D	480835130
BobWhite_c39901_338	1B	95.98	1D	480836219
Tdurum_contig19203_152	1B	96.68	1D	481100550
Tdurum_contig68980_317	1B	97.51	1D	481994010
Tdurum_contig68980_524	1B	97.51	1D	481994217
BS00032037_51	1B	97.51	1D	482362338
BS00032039_51	1B	97.51	1D	482362419
Kukri_c10121_498	1B	97.51	1D	482365742
BS00032039_51	1B	97.51	1D	482399610
GENE-0063_68	1B	97.51	1D	483146196
Tdurum_contig57153_1356	1B	97.51	1D	483147704
Tdurum_contig57153_1439	1B	97.51	1D	483147787
CAP12_c590_300	1B	97.51	1D	483352655
wsnp_BE591290B_Ta_2_7	1B	97.74	1D	483446627
RAC875_c20798_336	1B	98.58	1D	483986517
RAC875_c20798_336	1B	98.58	1D	483986658
Tdurum_contig75589_317	1B	98.7	1D	484129678
Tdurum_contig55429_147	1B	98.81	1D	484486680
IACX2234	1B	98.81	1D	484486786
Excalibur_rep_c71107_517	1B	98.81	6D	313000
Kukri_c39079_635	1B	98.93	6D	312694
Kukri_c39079_635	1B	98.93	6D	312891
Ku_c39079_214	1B	98.93	7D	45795596
Kukri_c39079_635	1B	98.93	7D	45795807
Kukri_c39079_635	1B	98.93	7D	45796015
Kukri_c18230_1633	1B	99.28	1D	484762306
IAAV5949	1B	99.28	1D	484763446
IAAV5949	1B	99.28	1D	484763611
IAAV5949	1B	99.28	1D	484764293
wsnp_Ra_c53181_56932563	1B	99.39	1D	484773628
wsnp_RFL_Contig2403_1927045	1B	99.39	1D	484773719
wsnp_Ra_c53181_56932563	1B	99.39	1D	484773801
wsnp_Ra_c53181_56932563	1B	99.39	1D	484773983
RAC875_c11491_739	1B	99.99	1D	485834654
GENE-0568_112	1B	99.99	1D	485835697
GENE-0568_419	1B	99.99	1D	485835707
Excalibur_c63018_386	1B	102.47	1D	486522397
RAC875_c9082_267	1B	102.47	1D	486562689
wsnp_Ex_c38849_46284348	1B	102.47	1D	486562814
Kukri_rep_c103550_213	1B	103.55	1D	487109361
wsnp_CAP11_rep_c4138_1957291	1B	103.55	1D	487214639
wsnp_CAP11_rep_c4138_1957470	1B	103.55	1D	487214818
wsnp_CAP11_rep_c4138_1957470	1B	103.55	1D	487214978
CAP8_c3752_330	1B	103.55	1D	487214980
wsnp_CAP11_rep_c4138_1957291	1B	103.55	1D	487215705
wsnp_CAP11_rep_c4138_1957470	1B	103.55	1D	487215884
wsnp_CAP11_rep_c4138_1957470	1B	103.55	1D	487216044
CAP8_c3752_330	1B	103.55	1D	487216046
CAP8_c3752_330	1B	103.55	1D	487364963
wsnp_CAP11_rep_c4138_1957470	1B	103.55	1D	487364965
wsnp_CAP11_rep_c4138_1957470	1B	103.55	1D	487365125
wsnp_CAP11_rep_c4138_1957291	1B	103.55	1D	487365304
CAP8_c3752_330	1B	103.55	1D	487366029
wsnp_CAP11_rep_c4138_1957470	1B	103.55	1D	487366031
wsnp_CAP11_rep_c4138_1957470	1B	103.55	1D	487366191
wsnp_CAP11_rep_c4138_1957291	1B	103.55	1D	487366370
Ex_c4436_1947	1B	103.55	1D	487572663
Excalibur_c35888_208	1B	104.51	1D	488254919
RAC875_c116678_242	1B	105.33	1D	468979443
RAC875_rep_c117792_259	1B	105.33	1D	468981305
wsnp_Ex_c9343_15514531	1B	105.33	1D	488593542
RAC875_rep_c117792_259	1B	105.33	1D	488593824
RAC875_c116678_242	1B	105.33	1D	488596236
Kukri_c21304_419	1B	105.69	1D	488693102
Kukri_c21304_419	1B	105.69	1D	488767905
BS00000010_51	1B	105.81	1D	489461668
BS00073763_51	1B	106.43	1D	491161641
BobWhite_rep_c50057_164	1B	106.43	1D	491221206
CAP7_c1788_146	1B	108.63	1D	491533017
Kukri_c44604_203	1B	108.63	1D	491618991
BS00103710_51	1B	108.75	1D	491855758
IAAV5776	1B	109.1	1D	492352687
IAAV5776	1B	109.1	1D	492362579
IAAV5776	1B	109.1	1D	492370414
IAAV5776	1B	109.1	1D	492370550
IAAV5776	1B	109.1	2D	562944316
Tdurum_contig76653_295	1B	109.34	1D	492795074
BobWhite_c20073_382	1B	114.12	1D	494311407
BobWhite_c20073_443	1B	114.12	1D	494311468
BS00024107_51	1B	114.12	1D	494311523
Excalibur_c12889_1132	1B	114.35	1D	434602862
Excalibur_c12889_1132	1B	114.35	1D	494367204
wsnp_Ku_c2797_5284087	1B	114.35	1D	494428632
Excalibur_c12889_1132	1B	114.35	2D	96503953
Excalibur_rep_c81454_143	1B	115.2	1D	350098495
Kukri_c43555_378	1B	115.2	1D	467254948
D_contig32020_138	1B	115.2	1D	495883801
RAC875_rep_c112127_461	1B	115.2	1D	495886312
Excalibur_c55186_351	1B	115.2	1D	496285551
Kukri_c67939_649	1B	115.2	1D	496285803
wsnp_Ku_c26281_36243489	1B	115.2	1D	496286374
Excalibur_c55186_73	1B	115.2	1D	496286430
Tdurum_contig97527_318	1B	115.2	1D	496289330
Tdurum_contig97527_141	1B	115.2	1D	496289507
Tdurum_contig10099_538	1B	115.2	1D	496290426
Excalibur_c55186_351	1B	115.2	1D	497035755
Kukri_c67939_649	1B	115.2	1D	497036010
wsnp_Ku_c26281_36243489	1B	115.2	1D	497036584
Excalibur_c55186_73	1B	115.2	1D	497036640
Tdurum_contig97527_318	1B	115.2	1D	497039412
Tdurum_contig97527_141	1B	115.2	1D	497039589
Tdurum_contig10099_538	1B	115.2	1D	497040484
Tdurum_contig10099_454	1B	115.2	1D	497040699
D_F5XZDLF02GY0X2_81	1B	115.2	1D	497202983
BobWhite_rep_c62955_567	1B	115.2	1D	497278560
Excalibur_c35345_476	1B	115.2	1D	497959653
Tdurum_contig44851_987	1B	115.2	1D	497962032
Tdurum_contig44851_888	1B	115.2	1D	497962093
Tdurum_contig44851_927	1B	115.2	1D	497962099
Tdurum_contig44851_888	1B	115.2	1D	497962138
Tdurum_contig44851_888	1B	115.2	1D	497962183
Tdurum_contig44851_888	1B	115.2	1D	497962213
Tdurum_contig44851_593	1B	115.2	1D	497962451
RAC875_c5882_307	1B	115.2	1D	497965430
BS00064948_51	1B	115.2	1D	498603138
Tdurum_contig80264_1014	1B	115.2	2D	36624139
D_contig32020_138	1B	115.2	4D	428413063
tplb0032j03_1851	1B	115.2	4D	458162386
Excalibur_c35345_476	1B	115.2	6D	20340067
tplb0032j03_1851	1B	115.2	7D	490619809
tplb0032j03_1851	1B	115.2	7D	632628446
RAC875_c18122_459	1B	115.32	7D	137462489
RAC875_c18122_459	1B	115.32	7D	374347312
Tdurum_contig49509_606	1B	115.55	1D	499236506
wsnp_BG274687B_Ta_2_1	1B	115.67	1D	500686358
BobWhite_rep_c49533_93	1B	115.67	1D	500686652
wsnp_Ex_c750_1474351	1B	115.67	1D	500687033
Tdurum_contig60566_269	1B	115.67	1D	500837851
Tdurum_contig48103_1481	1B	115.67	jcf7190000162564	22985
wsnp_Ex_c1597_3045682	1B	116.27	1D	502094222
wsnp_Ku_c1827_3575162	1B	116.27	1D	502095181
wsnp_Ku_c1827_3575162	1B	116.27	1D	502095219
RAC875_c6537_2196	1B	116.27	1D	502095258
Tdurum_contig42960_865	1B	116.27	1D	502095790
Tdurum_contig58710_516	1B	116.27	1D	502098548
IACX11071	2A	0	3D	470255615
Kukri_c49826_589	2A	0	3D	470255701
Tdurum_contig10208_283	2A	0	Super_scaffold_652	88632
Tdurum_contig10208_452	2A	0	Super_scaffold_652	88801
Tdurum_contig55029_963	2A	0	Super_scaffold_652	1249083
wsnp_Ex_c2772_5130007	2A	0	Super_scaffold_652	1253082
IACX11071	2A	0	Super_scaffold_652	1253117
Kukri_c49826_589	2A	0	Super_scaffold_652	1253203
Tdurum_contig68672_95	2A	0.48	2D	425212
RAC875_c47278_818	2A	0.48	7D	9775137
wsnp_Ku_c10418_17237935	2A	0.84	2D	2861166
wsnp_Ex_c19516_28480622	2A	0.84	2D	2861709
wsnp_Ex_c19516_28481857	2A	0.84	2D	2868209
wsnp_Ex_c19516_28481857	2A	0.84	2D	2868335
TA012412-0412	2A	0.84	2D	2868337
TA012412-0412	2A	0.84	2D	2868395
wsnp_Ex_c19516_28483050	2A	0.84	2D	2873160
wsnp_Ex_c19516_28483050	2A	0.84	2D	2873376
wsnp_Ex_c19516_28483751	2A	0.84	2D	2873959
Ex_c19516_3687	2A	0.84	2D	2874085
Excalibur_c59428_270	2A	0.84	2D	3378367
Excalibur_c34600_292	2A	0.84	2D	3378848
Excalibur_rep_c66982_126	2A	0.84	2D	4080633
wsnp_Ex_c11560_18632777	2A	0.84	2D	4080783
wsnp_Ex_c11560_18632698	2A	0.84	2D	4080862
Excalibur_rep_c66982_699	2A	0.84	2D	4081197
wsnp_Ku_c13068_20937906	2A	0.84	2D	4081644
wsnp_Ex_rep_c66982_65424063	2A	0.84	2D	4081848
wsnp_Ex_rep_c67619_66272209	2A	0.84	2D	4081872
Excalibur_rep_c67619_217	2A	0.84	2D	4081997
Tdurum_contig56157_454	2A	0.84	2D	4108294
Excalibur_rep_c82595_77	2A	0.84	2D	4108394
Excalibur_c34600_292	2A	0.84	jcf7190000106544	106
Excalibur_c59428_270	2A	0.84	jcf7190000106544	587
Excalibur_c34600_292	2A	0.84	jcf7190000120435	174
Tdurum_contig56157_1748	2A	0.96	2D	4109973
wsnp_Ku_c23598_33524490	2A	0.96	2D	4198071
Excalibur_c386_894	2A	1.2	2D	4403978
BobWhite_c13373_250	2A	1.81	2D	4527084
RFL_Contig4030_493	2A	1.81	2D	4531183
BS00068050_51	2A	5.02	2D	7236354
Kukri_c31776_1621	2A	5.02	2D	7258055
RAC875_c42847_141	2A	5.02	2D	7343508
RAC875_c29471_461	2A	5.14	2D	7493606
Kukri_c54013_632	2A	5.14	2D	7494012
Excalibur_c9656_170	2A	5.14	2D	7494122
TA002014-1062	2A	5.14	2D	7494692
TA002014-0997	2A	5.14	2D	7494710
Excalibur_s113791_202	2A	5.14	2D	7495078
RAC875_c29471_461	2A	5.14	2D	7543246
Kukri_c54013_632	2A	5.14	2D	7543652
Excalibur_c9656_170	2A	5.14	2D	7543762
TA002014-1062	2A	5.14	2D	7544331
TA002014-0997	2A	5.14	2D	7544349
Excalibur_s113791_202	2A	5.14	2D	7544716
Excalibur_c39189_510	2A	5.14	2D	8566065
Excalibur_c39189_510	2A	5.14	2D	8579919
D_contig63863_1140	2A	5.14	jcf7190000001180	22342
RAC875_c29471_461	2A	5.14	jcf7190000069790	543
RAC875_c29471_461	2A	5.14	jcf7190000069791	543
D_contig63863_1140	2A	5.14	jcf7190000152385	2442
D_contig63863_1140	2A	5.14	jcf7190000162476	6921
D_contig63863_1140	2A	5.14	jcf7190000162476	20168
D_contig63863_1140	2A	5.14	jcf7190000162689	78557
D_contig63863_1140	2A	5.14	jcf7190000162689	88087
BobWhite_c10673_330	2A	5.74	2D	9930284
BobWhite_c10673_138	2A	5.74	2D	9930476
Excalibur_c17150_167	2A	6.58	2D	54934483
Excalibur_c17150_167	2A	6.58	3D	86348904
Excalibur_c17150_167	2A	6.58	3D	404477200
Excalibur_c17150_167	2A	6.58	7D	183778553
Excalibur_c17150_167	2A	6.58	7D	275613763
Excalibur_c17150_167	2A	6.58	7D	505775581
Excalibur_c17150_167	2A	6.58	jcf7190000144306	563
IACX11028	2A	6.82	2D	10731503
BS00090701_51	2A	6.82	2D	10731574
BS00012249_51	2A	6.82	2D	10731607
Kukri_c102346_668	2A	11.56	2D	14526882
Kukri_c102346_668	2A	11.56	2D	14526997
Kukri_c102346_668	2A	11.56	2D	14537020
Kukri_c102346_668	2A	11.56	2D	14537137
IAAV6612	2A	11.56	2D	14544598
RAC875_c47161_142	2A	11.56	2D	14545688
IAAV6612	2A	11.56	2D	14573604
Kukri_c102346_668	2A	11.56	2D	14735099
Kukri_c102346_668	2A	11.56	2D	14735214
Kukri_c102346_668	2A	11.56	2D	14745079
Kukri_c102346_668	2A	11.56	2D	14745194
IAAV6612	2A	11.56	2D	14753897
RAC875_c47161_142	2A	11.56	2D	14754893
Tdurum_contig28712_190	2A	15.24	2D	16582551
BS00082127_51	2A	15.24	2D	16782127
BS00067342_51	2A	15.24	2D	16784696
wsnp_Ex_c770_1514612	2A	15.24	2D	16795266
Kukri_c46040_620	2A	15.24	2D	16795416
wsnp_Ex_c770_1514612	2A	15.24	2D	16795735
RAC875_c138_551	2A	15.24	2D	16797108
wsnp_Ex_c770_1514612	2A	15.24	2D	31132581
wsnp_RFL_Contig3790_4082085	2A	15.24	3D	262198674
wsnp_RFL_Contig3790_4082085	2A	15.24	3D	262202983
D_GDEEGVY01BICC3_361	2A	16.67	2D	19359805
Tdurum_contig54634_815	2A	16.67	2D	19391807
Excalibur_rep_c113914_309	2A	16.67	2D	19391905
D_GDEEGVY01BICC3_361	2A	16.67	5D	312993951
Kukri_c58327_234	2A	16.79	2D	19898063
Kukri_c58327_234	2A	16.79	2D	19898177
D_contig32469_298	2A	16.9	2D	20173885
RAC875_c3620_735	2A	17.99	2D	23437757
Excalibur_c37040_856	2A	21.67	2D	25917358
Tdurum_contig42510_1113	2A	25.58	1D	461028829
Tdurum_contig42510_1113	2A	25.58	2D	27810533
Kukri_c31508_91	2A	25.7	2D	28127313
RAC875_c62936_139	2A	25.7	2D	28127398
BobWhite_rep_c64012_389	2A	25.82	2D	28816621
wsnp_Ex_rep_c93362_82371891	2A	25.82	2D	28816653
wsnp_Ex_rep_c93362_82371891	2A	25.82	2D	28819196
wsnp_Ex_rep_c93362_82371891	2A	25.82	2D	115617455
wsnp_CAP8_rep_c9132_3977980	2A	26.05	2D	28981378
CAP11_rep_c9060_520	2A	26.05	2D	28981524
wsnp_CAP8_rep_c9132_3977980	2A	26.05	2D	29006343
CAP8_rep_c8022_270	2A	26.05	2D	29018549
RAC875_c11652_544	2A	26.41	2D	29061965
CAP11_c2293_200	2A	26.52	2D	29080006
RAC875_c31045_841	2A	30.39	2D	30982789
RAC875_rep_c78744_228	2A	30.39	2D	30983214
RAC875_rep_c78744_228	2A	30.39	2D	30984843
RAC875_rep_c111455_130	2A	30.51	1D	133269606
BS00070797_51	2A	30.51	1D	421367019
Excalibur_c92241_336	2A	30.51	2D	31404528
BS00022982_51	2A	30.51	2D	31404705
Excalibur_rep_c67994_169	2A	30.51	2D	31408851
Kukri_rep_c104307_905	2A	30.51	2D	31409285
IACX8060	2A	30.51	2D	31409390
wsnp_Ex_c22202_31392780	2A	30.51	2D	31410378
wsnp_Ex_c22202_31392780	2A	30.51	2D	31411122
BobWhite_c48481_81	2A	30.51	2D	31414759
Excalibur_c15740_1106	2A	30.51	2D	31415088
GENE-0749_215	2A	30.51	2D	31543605
RAC875_rep_c111455_130	2A	30.51	3D	123982822
wsnp_Ex_rep_c103167_88181968	2A	31.23	2D	31958507
D_GA8KES401DWWH2_82	2A	32.56	2D	33020944
Ku_c23118_149	2A	32.68	jcf7190000162619	79159
Kukri_c46426_338	2A	35.69	2D	34015777
wsnp_Ex_c19556_28530243	2A	35.69	2D	34015927
wsnp_Ex_c19556_28530231	2A	35.69	2D	34015939
BobWhite_c26374_339	2A	35.93	2D	34200851
RAC875_c1643_1548	2A	36.52	2D	34950618
IAAV2585	2A	36.52	2D	34952526
wsnp_Ex_c2033_3814035	2A	36.52	2D	34953368
Ra_c2798_261	2A	36.52	2D	34953668
Excalibur_c56685_80	2A	37.97	2D	36146875
BobWhite_rep_c51200_137	2A	37.97	2D	36146980
BobWhite_rep_c56015_69	2A	37.97	2D	36146992
Excalibur_c56685_80	2A	37.97	2D	36244112
BobWhite_rep_c51200_137	2A	37.97	2D	36244217
BobWhite_rep_c56015_69	2A	37.97	2D	36244229
BobWhite_rep_c51200_137	2A	37.97	4D	349542963
BobWhite_rep_c51200_137	2A	37.97	5D	493188011
Tdurum_contig32692_271	2A	38.82	2D	36949426
BobWhite_c10977_834	2A	39.79	1D	415248355
Tdurum_contig12246_456	2A	39.79	1D	415296206
BobWhite_c10977_834	2A	39.79	1D	415300403
wsnp_Ex_c5412_9564550	2A	40.25	2D	38373752
wsnp_Ex_c5412_9564550	2A	40.25	2D	38373964
wsnp_Ex_c5412_9564478	2A	40.25	2D	38374026
wsnp_Ex_c5412_9564346	2A	40.25	2D	38374026
wsnp_Ex_c5412_9564346	2A	40.25	2D	38374480
wsnp_Ex_c5412_9564346	2A	40.25	2D	38374708
wsnp_Ex_c5412_9564046	2A	40.25	2D	38374966
wsnp_Ex_c5412_9564046	2A	40.25	2D	38375148
wsnp_Ex_c5412_9564046	2A	40.25	2D	38375487
Kukri_c54892_58	2A	40.37	2D	103206568
Kukri_c54892_58	2A	40.37	6D	327372487
D_F1BEJMU01EISTM_67	2A	40.96	2D	39031357
Kukri_c17269_1349	2A	40.96	2D	39190986
Tdurum_contig55610_742	2A	40.96	2D	39195370
Tdurum_contig55610_784	2A	40.96	2D	39195412
Tdurum_contig736_373	2A	43.07	1D	369974301
Tdurum_contig736_373	2A	43.07	3D	432006133
Tdurum_contig736_373	2A	43.07	6D	113372577
Tdurum_contig42283_347	2A	43.19	2D	40740465
BS00044274_51	2A	43.54	2D	45007515
Tdurum_contig62138_290	2A	44.38	2D	46742715
Tdurum_contig62138_385	2A	44.38	2D	46742803
Tdurum_contig62138_414	2A	44.38	2D	46742832
BS00022013_51	2A	44.38	2D	47245256
BS00022013_51	2A	44.38	2D	47245378
Excalibur_c3945_1441	2A	45.6	2D	50780568
Kukri_c22618_375	2A	46.08	2D	50924603
Excalibur_c7136_1598	2A	46.08	2D	50924646
Tdurum_contig12342_528	2A	48.33	2D	42928291
Tdurum_contig12342_528	2A	48.33	2D	56279873
Tdurum_contig12342_528	2A	48.33	4D	168222793
Tdurum_contig12342_528	2A	48.33	7D	560668422
RAC875_c17787_274	2A	48.45	2D	329583034
RAC875_c17787_274	2A	48.45	2D	468312250
RAC875_c17787_274	2A	48.45	2D	630296104
RAC875_c17787_274	2A	48.45	3D	7405231
RAC875_c17787_274	2A	48.45	3D	151264498
RAC875_c17787_274	2A	48.45	4D	465347321
RAC875_c17787_274	2A	48.45	6D	29901356
BS00001107_51	2A	48.81	2D	57510321
BS00045900_51	2A	49.65	2D	59697924
wsnp_RFL_Contig3085_3007861	2A	50.01	2D	60238087
BS00083146_51	2A	50.01	2D	60238087
wsnp_Ex_c22645_31845564	2A	50.01	2D	60238237
wsnp_Ex_c22645_31845530	2A	50.01	2D	60238271
wsnp_Ex_c15822_24204224	2A	50.01	2D	60238637
Excalibur_rep_c103108_709	2A	50.48	2D	60882451
RAC875_c65419_206	2A	50.6	2D	62444223
RAC875_c65419_206	2A	50.6	2D	62452657
Tdurum_contig93115_517	2A	51.2	2D	63679565
BobWhite_c4160_517	2A	51.2	2D	64373120
BobWhite_c48607_542	2A	51.55	1D	214456733
BobWhite_c48607_542	2A	51.55	1D	337927662
Excalibur_rep_c69459_1782	2A	51.55	2D	67908858
RAC875_rep_c80737_162	2A	51.55	2D	68672261
Excalibur_c113208_303	2A	51.55	2D	68675660
Kukri_c10272_64	2A	51.55	2D	68996284
BobWhite_c45029_145	2A	51.55	2D	69002717
BobWhite_c48607_542	2A	51.55	2D	606216084
BobWhite_c48607_542	2A	51.55	3D	622951490
BobWhite_c48607_542	2A	51.55	6D	388550921
BobWhite_c48607_542	2A	51.55	7D	594886211
IAAV3173	2A	52.51	2D	71647766
Excalibur_c11947_746	2A	52.51	2D	71654485
IAAV3173	2A	52.51	2D	71917621
IAAV3173	2A	52.51	2D	71964884
Jagger_c2047_362	2A	53.11	2D	72727060
wsnp_Ex_rep_c101526_86881496	2A	53.11	2D	72727679
wsnp_Ex_rep_c101526_86881496	2A	53.11	2D	72729004
wsnp_Ex_c2887_5330426	2A	53.11	2D	73267644
Kukri_rep_c73477_888	2A	53.11	2D	73267794
wsnp_Ex_c2887_5330787	2A	53.11	2D	73268005
wsnp_Ex_c2887_5330787	2A	53.11	2D	73268323
BS00036767_51	2A	53.94	2D	75177793
Kukri_c7914_99	2A	53.94	2D	75211264
Tdurum_contig97684_237	2A	54.54	2D	75661830
RAC875_c27556_226	2A	54.66	2D	76252739
RAC875_c7699_292	2A	54.66	2D	76777343
BobWhite_c22277_596	2A	54.77	2D	76886852
wsnp_Ex_rep_c68113_66877517	2A	54.89	2D	77506077
wsnp_Ex_rep_c68113_66877517	2A	54.89	2D	77506248
Kukri_c15308_173	2A	54.89	2D	77508692
wsnp_JD_c13086_13174510	2A	54.89	2D	77508772
[truncated: 9,866 more rows]
