# Supplementary material for: A High-Density Genetic Map of Wild Emmer Wheat from the Karaca Dağ Region Provides New Evidence on the Structure and Evolution of Wheat Chromosomes
Source: Front Plant Sci. 2017 Oct 20;8:1798. doi: 10.3389/fpls.2017.01798 (PMC5655018; doi:10.3389/fpls.2017.01798)
Supplement: Supplementary file 4 [file Table_4.xlsx]

## Sheet: Sheet2
Table S4. Numbers of BLASTN hits of mapped wheat 90K markers in the Ae. tauschii genome sequence
Marker	Hits
Tdurum_contig28050_299	7165
wsnp_Ku_c4565_8238445	1711
Tdurum_contig56873_1237	1689
Kukri_c36789_230	834
Tdurum_contig43378_256	760
Tdurum_contig8152_243	691
Tdurum_contig52356_517	638
CAP7_c16_300	522
Tdurum_contig100205_499	167
Tdurum_contig34075_98	163
CAP11_c4420_138	114
Tdurum_contig5799_773	54
Tdurum_contig43974_219	40
Tdurum_contig66015_346	39
Tdurum_contig100075_305	33
Excalibur_rep_c66942_58	28
wsnp_CD452951A_Ta_2_1	27
BobWhite_c42663_70	18
Tdurum_contig51944_366	18
Tdurum_contig42366_818	17
Tdurum_contig50355_685	17
Ra_c1_814	16
RAC875_c32355_187	15
wsnp_Ex_c26098_35349418	15
Kukri_c11576_748	14
Tdurum_contig42366_1194	14
Tdurum_contig8849_343	14
Excalibur_c21298_515	13
RAC875_c65882_668	13
BobWhite_rep_c67379_241	12
Excalibur_c3789_1742	12
Ra_c39042_935	12
Ra_c90_3168	12
RAC875_rep_c97766_145	12
Tdurum_contig31567_354	12
wsnp_Ex_c1982_3731697	12
wsnp_Ex_c214_422365	12
wsnp_Ku_c7873_13486065	12
CAP7_c10624_88	11
Ex_c113772_476	11
GENE-4703_160	11
wsnp_JD_c7528_8610786	11
CAP11_c528_76	10
D_contig16483_58	10
RFL_Contig1877_207	10
wsnp_Ex_c18805_27686000	10
BobWhite_c6998_115	9
BS00067808_51	9
CAP7_c552_86	9
Excalibur_c28463_170	9
Excalibur_c65280_322	9
Tdurum_contig31407_132	9
BobWhite_c44364_145	8
D_contig05699_132	8
D_contig09895_560	8
Excalibur_c27057_556	8
Kukri_c102346_668	8
Kukri_c19765_946	8
Kukri_s105761_144	8
Ra_c14405_782	8
RAC875_c2212_1752	8
TA002394-1002	8
Tdurum_contig25475_348	8
tplb0021f14_984	8
wsnp_CAP11_rep_c4138_1957470	8
wsnp_Ex_c3854_7003482	8
wsnp_JD_c46002_31546230	8
wsnp_Ku_c18227_27490539	8
wsnp_Ku_c2486_4751695	8
wsnp_Ra_c26083_35644783	8
BobWhite_c4253_568	7
BobWhite_c9732_444	7
D_contig49120_91	7
D_contig57728_69	7
Ex_c21793_378	7
Ex_c21793_457	7
Excalibur_c17150_167	7
Excalibur_c29967_540	7
Excalibur_c61318_564	7
IAAV2072	7
Kukri_c15528_1559	7
Kukri_c43972_367	7
Kukri_c54830_353	7
Ra_c3750_270	7
RAC875_c17787_274	7
RAC875_c61824_194	7
RAC875_rep_c114924_726	7
Tdurum_contig31185_456	7
Tdurum_contig42813_397	7
Tdurum_contig51521_90	7
Tdurum_contig67291_367	7
wsnp_Ex_c21198_30326388	7
wsnp_Ex_c42282_48900922	7
wsnp_Ra_c12151_19543036	7
BobWhite_c18287_502	6
BobWhite_c19984_124	6
BobWhite_c4384_262	6
BobWhite_c48607_542	6
BobWhite_rep_c66215_299	6
BS00066647_51	6
BS00077633_51	6
CAP7_c2618_188	6
D_contig31295_407	6
D_contig63863_1140	6
Ex_c6280_1262	6
Excalibur_c30553_771	6
Excalibur_c34807_206	6
Excalibur_c34913_743	6
Excalibur_c47745_63	6
Excalibur_c49018_470	6
Excalibur_c65439_956	6
Excalibur_rep_c107972_407	6
IAAV2709	6
Kukri_c3187_1062	6
Kukri_c39818_250	6
Kukri_c48454_293	6
Kukri_c48959_337	6
Kukri_c64195_432	6
Kukri_c82267_123	6
Kukri_c84323_432	6
Kukri_rep_c112789_102	6
Kukri_rep_c70777_573	6
Ra_c2110_494	6
RAC875_c1734_703	6
RAC875_c17861_199	6
RAC875_c45678_1083	6
RAC875_c8286_574	6
RAC875_c8754_346	6
RAC875_rep_c109105_57	6
RAC875_rep_c80358_120	6
RFL_Contig4531_1195	6
Tdurum_contig100787_79	6
Tdurum_contig10476_533	6
Tdurum_contig15160_711	6
tplb0021f14_1700	6
wsnp_Ex_c17575_26299925	6
wsnp_Ex_c204_400545	6
wsnp_Ex_c22383_31576342	6
wsnp_Ex_c24964_34219020	6
wsnp_Ex_c26098_35349905	6
wsnp_Ex_c57094_58953404	6
wsnp_Ex_c7002_12063380	6
wsnp_Ku_c4886_8753646	6
BobWhite_c24760_142	5
BobWhite_c27445_148	5
BobWhite_c30520_323	5
BobWhite_c47936_113	5
BobWhite_s67247_276	5
BS00073413_51	5
BS00077635_51	5
D_GCE8AKX02GJQ22_146	5
Ex_c4921_742	5
Excalibur_c1254_257	5
Excalibur_c20255_463	5
Excalibur_c29136_794	5
Excalibur_c31131_64	5
Excalibur_c35183_406	5
Excalibur_c3526_1185	5
Excalibur_c36457_115	5
Excalibur_c39211_89	5
Excalibur_c5346_2716	5
Excalibur_rep_c107431_108	5
Excalibur_rep_c113334_99	5
Excalibur_rep_c77144_151	5
IAAV2149	5
IAAV3960	5
IAAV5776	5
Ku_c6090_1296	5
Kukri_c17989_527	5
Kukri_c35562_207	5
Kukri_c35968_148	5
Kukri_c61145_429	5
Kukri_rep_c101126_353	5
Kukri_rep_c112814_587	5
Kukri_rep_c93230_882	5
RAC875_c11887_518	5
RAC875_c27635_748	5
RAC875_c55052_604	5
RAC875_rep_c69334_132	5
TA003025-1611	5
Tdurum_contig10964_143	5
Tdurum_contig13263_643	5
Tdurum_contig13385_346	5
Tdurum_contig25475_128	5
wsnp_CAP11_rep_c4300_2030261	5
wsnp_Ex_c26296_35541303	5
wsnp_Ex_c40815_47789152	5
wsnp_Ex_c46061_51675763	5
wsnp_Ex_c4888_8714379	5
wsnp_Ex_rep_c101323_86702546	5
wsnp_Ex_rep_c101942_87217430	5
wsnp_Ex_rep_c104567_89248000	5
wsnp_Ex_rep_c66872_65273203	5
wsnp_Ex_rep_c70294_69236911	5
wsnp_Ku_c2486_4751761	5
wsnp_Ku_c3804_6986527	5
wsnp_Ra_c2748_5223434	5
wsnp_Ra_c31894_40964279	5
BobWhite_c12457_433	4
BobWhite_c1562_246	4
BobWhite_c1562_369	4
BobWhite_c18073_298	4
BobWhite_c292_385	4
BobWhite_c2949_1083	4
BobWhite_c863_1064	4
BobWhite_rep_c51200_137	4
BobWhite_rep_c62964_459	4
BobWhite_rep_c63300_279	4
BS00010597_51	4
BS00011149_51	4
BS00021749_51	4
BS00063799_51	4
BS00066226_51	4
BS00066719_51	4
CAP12_rep_c5516_342	4
CAP7_c3814_303	4
CAP8_c3752_330	4
CAP8_c4212_168	4
D_contig00789_200	4
D_contig08728_654	4
D_contig56439_127	4
D_GBF1XID01DJ0KQ_326	4
Ex_c63544_226	4
Ex_c66545_1078	4
Excalibur_c10637_515	4
Excalibur_c11264_212	4
Excalibur_c20286_882	4
Excalibur_c21708_392	4
Excalibur_c22285_762	4
Excalibur_c2454_118	4
Excalibur_c2820_889	4
Excalibur_c32414_705	4
Excalibur_c33017_141	4
Excalibur_c37146_747	4
Excalibur_c41356_1047	4
Excalibur_c49018_325	4
Excalibur_c50192_119	4
Excalibur_c51133_246	4
Excalibur_c65830_82	4
Excalibur_c7201_1576	4
Excalibur_c780_400	4
Excalibur_rep_c102974_175	4
Excalibur_rep_c104031_114	4
Excalibur_rep_c106003_475	4
Excalibur_rep_c109630_111	4
Excalibur_rep_c96154_147	4
IAAV3474	4
IAAV4950	4
IAAV5656	4
IAAV6383	4
IAAV7117	4
Jagger_c9554_114	4
Ku_c1083_1261	4
Ku_c25908_277	4
Ku_c41677_924	4
Ku_c766_2292	4
Ku_c7740_879	4
Kukri_c10370_530	4
Kukri_c12151_769	4
Kukri_c1947_715	4
Kukri_c20424_512	4
Kukri_c24081_1605	4
Kukri_c26522_253	4
Kukri_c27326_260	4
Kukri_c27939_190	4
Kukri_c35153_145	4
Kukri_c39079_635	4
Kukri_c41127_57	4
Kukri_c41296_172	4
Kukri_c42552_205	4
Kukri_c4606_170	4
Kukri_c5283_1035	4
Kukri_c60091_331	4
Kukri_rep_c101374_298	4
Kukri_rep_c102021_218	4
Kukri_rep_c71285_644	4
Ra_c17968_360	4
Ra_c2467_333	4
Ra_c4397_542	4
Ra_c7974_1192	4
RAC875_c12015_576	4
RAC875_c13931_205	4
RAC875_c16641_411	4
RAC875_c18928_529	4
RAC875_c19065_474	4
RAC875_c29471_461	4
RAC875_c34007_292	4
RAC875_c38975_411	4
RAC875_c39200_260	4
RAC875_c47976_291	4
RAC875_c5082_841	4
RAC875_c51346_99	4
RAC875_c55661_677	4
RAC875_c56330_993	4
RAC875_c68413_74	4
RAC875_c685_120	4
RAC875_c87788_155	4
RAC875_rep_c111973_160	4
RAC875_rep_c72805_651	4
RFL_Contig2450_122	4
RFL_Contig2686_285	4
RFL_Contig3913_252	4
TA001821-0411	4
Tdurum_contig11424_650	4
Tdurum_contig12008_1001	4
Tdurum_contig12059_341	4
Tdurum_contig12177_380	4
Tdurum_contig12342_528	4
Tdurum_contig234_569	4
Tdurum_contig27848_179	4
Tdurum_contig30011_378	4
Tdurum_contig44851_888	4
Tdurum_contig51422_127	4
Tdurum_contig66353_358	4
Tdurum_contig83096_388	4
tplb0042o21_419	4
wsnp_BF146221B_Ta_2_2	4
wsnp_CAP11_rep_c4138_1957291	4
wsnp_Ex_c14654_22713386	4
wsnp_Ex_c1668_3169623	4
wsnp_Ex_c17450_26162037	4
wsnp_Ex_c19309_28242774	4
wsnp_Ex_c19353_28290651	4
wsnp_Ex_c20169_29215401	4
wsnp_Ex_c32872_41456586	4
wsnp_Ex_c36242_44232305	4
wsnp_Ex_c3997_7238372	4
wsnp_Ex_c410_809769	4
wsnp_Ex_c4213_7609689	4
wsnp_Ex_c44814_50770533	4
wsnp_Ex_c46061_51675853	4
wsnp_Ex_c5058_8981554	4
wsnp_Ex_c55096_57733841	4
wsnp_Ex_c61603_61581218	4
wsnp_Ex_c61603_61581245	4
wsnp_Ex_c7899_13416443	4
wsnp_Ex_c8913_14881924	4
wsnp_Ex_c9362_15546626	4
wsnp_Ex_c9440_15657149	4
wsnp_Ex_rep_c101323_86702413	4
wsnp_Ex_rep_c102159_87386822	4
wsnp_Ex_rep_c104478_89183627	4
wsnp_Ex_rep_c105131_89643770	4
wsnp_JD_c21530_18862386	4
wsnp_JD_rep_c49046_33288885	4
wsnp_Ku_c16188_25014042	4
wsnp_Ku_c7811_13387117	4
wsnp_Ku_rep_c102140_89178676	4
wsnp_Ra_c11493_18637928	4
wsnp_Ra_c13906_21872355	4
wsnp_Ra_c21280_30656003	4
wsnp_Ra_rep_c75364_72953286	4
wsnp_Ra_rep_c75364_72953405	4
BobWhite_c11480_1370	3
BobWhite_c12078_316	3
BobWhite_c15763_205	3
BobWhite_c21838_152	3
BobWhite_c26570_282	3
BobWhite_c2988_493	3
BobWhite_c30520_281	3
BobWhite_c31_2478	3
BobWhite_c44691_648	3
BobWhite_c53978_99	3
BobWhite_c7400_334	3
BobWhite_c8016_301	3
BobWhite_c8680_993	3
BobWhite_rep_c58425_117	3
BobWhite_rep_c65082_84	3
BobWhite_s66049_223	3
BS00009060_51	3
BS00009699_51	3
BS00010796_51	3
BS00010849_51	3
BS00022430_51	3
BS00056089_51	3
BS00056495_51	3
BS00062677_51	3
BS00063555_51	3
BS00063645_51	3
BS00063860_51	3
BS00065069_51	3
BS00065864_51	3
BS00066682_51	3
BS00079699_51	3
BS00081749_51	3
BS00093036_51	3
BS00098490_51	3
CAP7_c1238_51	3
CAP7_rep_c12277_73	3
CAP8_c8456_75	3
D_contig04014_824	3
D_contig64246_320	3
D_contig70255_308	3
D_F5XZDLF02GR72P_134	3
Ex_c101546_128	3
Ex_c20024_1452	3
Excalibur_c100531_251	3
Excalibur_c10079_1585	3
Excalibur_c11565_627	3
Excalibur_c12889_1132	3
Excalibur_c14753_899	3
Excalibur_c16393_274	3
Excalibur_c16569_535	3
Excalibur_c16573_197	3
Excalibur_c16851_835	3
Excalibur_c18182_464	3
Excalibur_c26571_370	3
Excalibur_c27766_497	3
Excalibur_c2820_454	3
Excalibur_c28255_482	3
Excalibur_c32708_488	3
Excalibur_c34600_292	3
Excalibur_c3682_1404	3
Excalibur_c37696_192	3
Excalibur_c37715_242	3
Excalibur_c38512_265	3
Excalibur_c38704_1357	3
Excalibur_c41747_398	3
Excalibur_c42113_453	3
Excalibur_c43567_850	3
Excalibur_c45094_602	3
Excalibur_c47996_509	3
Excalibur_c50785_525	3
Excalibur_c50803_135	3
Excalibur_c63682_165	3
Excalibur_c65341_303	3
Excalibur_c73922_109	3
Excalibur_c7552_1959	3
Excalibur_c780_508	3
Excalibur_c78028_419	3
Excalibur_c82684_66	3
Excalibur_c85610_72	3
Excalibur_c90811_88	3
Excalibur_rep_c104800_795	3
Excalibur_rep_c106568_369	3
Excalibur_rep_c68362_62	3
Excalibur_rep_c69070_180	3
Excalibur_rep_c85891_96	3
Excalibur_s113043_59	3
GENE-1799_345	3
GENE-3998_468	3
IAAV3173	3
IAAV3527	3
IAAV3528	3
IAAV4239	3
IAAV5949	3
IAAV6288	3
IAAV6612	3
IAAV7916	3
IAAV8190	3
IAAV8432	3
IACX11634	3
IACX18824	3
IACX7527	3
IACX8298	3
Jagger_c2333_93	3
Jagger_c2853_75	3
Jagger_c8122_111	3
JD_c54882_378	3
JD_c6741_185	3
Ku_c25522_520	3
Ku_c25522_532	3
Ku_c29856_132	3
Ku_c37893_495	3
Ku_c5789_1180	3
Ku_c69113_923	3
Ku_c892_425	3
Kukri_c10065_415	3
Kukri_c1137_1421	3
Kukri_c1214_2316	3
Kukri_c12490_766	3
Kukri_c14275_674	3
Kukri_c14931_297	3
Kukri_c16352_687	3
Kukri_c17396_2448	3
Kukri_c18500_882	3
Kukri_c18746_431	3
Kukri_c19562_127	3
Kukri_c21087_79	3
Kukri_c2286_85	3
Kukri_c23046_253	3
Kukri_c24194_2659	3
Kukri_c25500_879	3
Kukri_c27306_162	3
Kukri_c27397_754	3
Kukri_c29600_68	3
Kukri_c35153_956	3
Kukri_c38365_158	3
Kukri_c40882_312	3
Kukri_c4204_1346	3
Kukri_c44325_72	3
Kukri_c45137_137	3
Kukri_c47169_544	3
Kukri_c54157_315	3
Kukri_c57553_64	3
Kukri_c61301_213	3
Kukri_c62142_683	3
Kukri_c637_517	3
Kukri_c6470_1735	3
Kukri_c6519_97	3
Kukri_c67330_298	3
Kukri_c7260_895	3
Kukri_c8740_75	3
Kukri_c89274_86	3
Kukri_c9162_734	3
Kukri_rep_c101018_395	3
Kukri_rep_c101442_162	3
Kukri_rep_c103039_607	3
Kukri_rep_c103253_565	3
Kukri_rep_c107604_76	3
Kukri_rep_c113115_424	3
Kukri_rep_c115111_251	3
Kukri_rep_c68091_1144	3
Kukri_rep_c69562_747	3
Kukri_rep_c82959_330	3
Kukri_rep_c98227_390	3
Ra_c2110_1660	3
Ra_c2748_671	3
Ra_c3065_1630	3
Ra_c6429_1157	3
Ra_c7324_1464	3
Ra_c82580_112	3
RAC875_c104414_76	3
RAC875_c11207_1066	3
RAC875_c14105_66	3
RAC875_c21280_2176	3
RAC875_c22357_1053	3
RAC875_c23251_864	3
RAC875_c2333_263	3
RAC875_c2504_670	3
RAC875_c28630_214	3
RAC875_c29066_271	3
RAC875_c29540_1109	3
RAC875_c34173_198	3
RAC875_c37260_64	3
RAC875_c3770_903	3
RAC875_c40927_109	3
RAC875_c4908_1539	3
RAC875_c50436_101	3
RAC875_c56535_256	3
RAC875_c60520_164	3
RAC875_c63768_212	3
RAC875_c82073_306	3
RAC875_c82073_409	3
RAC875_c8830_241	3
RAC875_c8890_244	3
RAC875_c98608_173	3
RAC875_rep_c104335_293	3
RAC875_rep_c106158_701	3
RAC875_rep_c107602_116	3
RAC875_rep_c110690_104	3
RAC875_rep_c72774_131	3
RAC875_rep_c74176_1804	3
RFL_Contig2531_1872	3
RFL_Contig2531_987	3
RFL_Contig7_380	3
RFL_Contig876_422	3
TA001229-0435	3
TA001920-0510	3
TA005348-0816	3
Tdurum_contig11349_810	3
Tdurum_contig11748_889	3
Tdurum_contig13011_451	3
Tdurum_contig30201_63	3
Tdurum_contig30273_182	3
Tdurum_contig30576_247	3
Tdurum_contig34572_243	3
Tdurum_contig42092_947	3
Tdurum_contig42156_1086	3
Tdurum_contig42954_657	3
Tdurum_contig43435_417	3
Tdurum_contig50581_439	3
Tdurum_contig5413_1011	3
Tdurum_contig54548_1924	3
Tdurum_contig54548_2035	3
Tdurum_contig60421_384	3
Tdurum_contig736_373	3
Tdurum_contig83663_371	3
tplb0032j03_1851	3
tplb0043a07_1521	3
tplb0058h11_348	3
wsnp_CAP11_c8597_3709328	3
wsnp_Ex_c10527_17198865	3
wsnp_Ex_c10596_17293192	3
wsnp_Ex_c10796_17575074	3
wsnp_Ex_c12433_19827016	3
wsnp_Ex_c13878_21738866	3
wsnp_Ex_c13953_21831752	3
wsnp_Ex_c14793_22908184	3
wsnp_Ex_c17294_25964947	3
wsnp_Ex_c18499_27344859	3
wsnp_Ex_c18733_27607958	3
wsnp_Ex_c19353_28290393	3
wsnp_Ex_c19602_28584250	3
wsnp_Ex_c21633_30782312	3
wsnp_Ex_c21854_31021668	3
wsnp_Ex_c22089_31269531	3
wsnp_Ex_c23968_33210344	3
wsnp_Ex_c24376_33618864	3
wsnp_Ex_c27317_36522052	3
wsnp_Ex_c27867_37030045	3
wsnp_Ex_c28287_37424983	3
wsnp_Ex_c28728_37832012	3
wsnp_Ex_c28973_38050204	3
wsnp_Ex_c2920_5385184	3
wsnp_Ex_c30551_39457110	3
wsnp_Ex_c30813_39686103	3
wsnp_Ex_c3175_5864594	3
wsnp_Ex_c3365_6183009	3
wsnp_Ex_c34594_42877243	3
wsnp_Ex_c402_791233	3
wsnp_Ex_c40976_47910144	3
wsnp_Ex_c41283_48140956	3
wsnp_Ex_c50586_54818545	3
wsnp_Ex_c51661_55531646	3
wsnp_Ex_c5231_9259463	3
wsnp_Ex_c53387_56639804	3
wsnp_Ex_c53387_56640789	3
wsnp_Ex_c5388_9527189	3
wsnp_Ex_c5412_9564046	3
wsnp_Ex_c5412_9564346	3
wsnp_Ex_c54655_57455110	3
wsnp_Ex_c5608_9867710	3
wsnp_Ex_c58286_59646499	3
wsnp_Ex_c5998_10513766	3
wsnp_Ex_c6295_10967631	3
wsnp_Ex_c7002_12063325	3
wsnp_Ex_c709_1395347	3
wsnp_Ex_c741_1456698	3
wsnp_Ex_c770_1514612	3
wsnp_Ex_c7911_13433794	3
wsnp_Ex_c8334_14049699	3
wsnp_Ex_c8587_14418021	3
wsnp_Ex_c8976_14963826	3
wsnp_Ex_c9534_15793556	3
wsnp_Ex_rep_c102067_87314043	3
wsnp_Ex_rep_c102159_87387134	3
wsnp_Ex_rep_c104090_88891443	3
wsnp_Ex_rep_c104141_88935451	3
wsnp_Ex_rep_c106004_90240692	3
wsnp_Ex_rep_c106527_90571247	3
wsnp_Ex_rep_c66270_64420584	3
wsnp_Ex_rep_c66331_64502363	3
wsnp_Ex_rep_c66342_64519823	3
wsnp_Ex_rep_c66524_64798744	3
wsnp_Ex_rep_c66615_64916114	3
wsnp_Ex_rep_c66667_64981526	3
wsnp_Ex_rep_c67286_65825610	3
wsnp_Ex_rep_c68248_67035459	3
wsnp_Ex_rep_c68493_67320068	3
wsnp_Ex_rep_c68516_67350929	3
wsnp_Ex_rep_c68600_67449494	3
wsnp_Ex_rep_c69034_67934852	3
wsnp_Ex_rep_c69034_67935465	3
wsnp_Ex_rep_c69314_68244036	3
wsnp_Ex_rep_c69314_68244502	3
wsnp_Ex_rep_c69932_68893867	3
wsnp_Ex_rep_c70294_69237001	3
wsnp_Ex_rep_c70934_69795145	3
wsnp_Ex_rep_c71154_69976915	3
wsnp_Ex_rep_c93362_82371891	3
wsnp_JD_c396_603720	3
wsnp_JD_c646_966400	3
wsnp_JD_c7522_8606553	3
wsnp_JD_c8207_9234643	3
wsnp_JD_c9810_10594505	3
wsnp_JD_c9902_10674725	3
wsnp_JG_c1834_901723	3
wsnp_Ku_c1045_2115866	3
wsnp_Ku_c1075_2160065	3
wsnp_Ku_c11721_19085513	3
wsnp_Ku_c16522_25425455	3
wsnp_Ku_c17396_26488733	3
wsnp_Ku_c30921_40705731	3
wsnp_Ku_c46363_53116979	3
wsnp_Ku_c4924_8816643	3
wsnp_Ku_c8059_13763683	3
wsnp_Ku_c8927_15048149	3
wsnp_Ku_c9441_15823265	3
wsnp_Ku_rep_c101212_88410320	3
wsnp_Ku_rep_c69876_69364477	3
wsnp_Ku_rep_c70261_69822367	3
wsnp_Ku_rep_c71567_71302010	3
wsnp_Ku_rep_c76865_75281903	3
wsnp_Ku_rep_c89089_82009060	3
wsnp_Ra_c10658_17500498	3
wsnp_Ra_c11564_18736249	3
wsnp_Ra_c11877_19161832	3
wsnp_Ra_c12874_20497763	3
wsnp_Ra_c41135_48426638	3
wsnp_Ra_c4254_7754972	3
wsnp_Ra_c53181_56932563	3
wsnp_Ra_rep_c117300_96881829	3
wsnp_Ra_rep_c70756_68675384	3
BobWhite_c10140_297	2
BobWhite_c10476_790	2
BobWhite_c1059_1825	2
BobWhite_c10903_399	2
BobWhite_c10977_834	2
BobWhite_c11161_270	2
BobWhite_c1215_240	2
BobWhite_c13525_262	2
BobWhite_c14303_240	2
BobWhite_c1441_1440	2
BobWhite_c14999_397	2
BobWhite_c15644_236	2
BobWhite_c16143_217	2
BobWhite_c16226_434	2
BobWhite_c17212_766	2
BobWhite_c1764_139	2
BobWhite_c20282_164	2
BobWhite_c20621_541	2
BobWhite_c20673_447	2
BobWhite_c22572_782	2
BobWhite_c22767_189	2
BobWhite_c24365_1134	2
BobWhite_c260_197	2
BobWhite_c26143_145	2
BobWhite_c26850_78	2
BobWhite_c27675_201	2
BobWhite_c2988_421	2
BobWhite_c31011_102	2
BobWhite_c31592_72	2
BobWhite_c31599_604	2
BobWhite_c32319_268	2
BobWhite_c32319_313	2
BobWhite_c32377_62	2
BobWhite_c3259_96	2
BobWhite_c33344_143	2
BobWhite_c3448_80	2
BobWhite_c35443_249	2
BobWhite_c3670_517	2
BobWhite_c3721_114	2
BobWhite_c3721_224	2
BobWhite_c38079_260	2
BobWhite_c38308_80	2
BobWhite_c39996_126	2
BobWhite_c39996_85	2
BobWhite_c41847_333	2
BobWhite_c43867_175	2
BobWhite_c44460_821	2
BobWhite_c45118_495	2
BobWhite_c45336_130	2
BobWhite_c4690_121	2
BobWhite_c4960_869	2
BobWhite_c5191_362	2
BobWhite_c5197_703	2
BobWhite_c5418_82	2
BobWhite_c555_1485	2
BobWhite_c5668_115	2
BobWhite_c5967_537	2
BobWhite_c6015_141	2
BobWhite_c609_414	2
BobWhite_c6365_540	2
BobWhite_c7145_355	2
BobWhite_c998_2032	2
BobWhite_rep_c49330_217	2
BobWhite_rep_c49916_325	2
BobWhite_rep_c51499_280	2
BobWhite_rep_c52429_80	2
BobWhite_rep_c56015_69	2
BobWhite_rep_c62964_873	2
BobWhite_rep_c63835_138	2
BobWhite_rep_c63957_1472	2
BobWhite_rep_c65835_277	2
BS00000170_51	2
BS00002660_51	2
BS00003613_51	2
BS00003643_51	2
BS00003674_51	2
BS00003726_51	2
BS00003802_51	2
BS00003839_51	2
BS00003866_51	2
BS00004328_51	2
BS00009369_51	2
BS00009543_51	2
BS00010339_51	2
BS00011436_51	2
BS00011767_51	2
BS00021738_51	2
BS00022013_51	2
BS00022323_51	2
BS00022411_51	2
BS00022439_51	2
BS00022704_51	2
BS00022753_51	2
BS00022810_51	2
BS00023113_51	2
BS00025964_51	2
BS00029257_51	2
BS00031177_51	2
BS00032039_51	2
BS00035963_51	2
BS00036778_51	2
BS00045568_51	2
BS00046052_51	2
BS00048915_51	2
BS00049871_51	2
BS00056493_51	2
BS00056624_51	2
BS00059457_51	2
BS00059503_51	2
BS00060015_51	2
BS00062645_51	2
BS00062708_51	2
BS00062929_51	2
BS00063236_51	2
BS00063711_51	2
BS00063780_51	2
BS00064394_51	2
BS00064478_51	2
BS00064488_51	2
BS00065357_51	2
BS00065889_51	2
BS00066295_51	2
BS00066296_51	2
BS00066408_51	2
BS00066479_51	2
BS00066798_51	2
BS00067028_51	2
BS00067228_51	2
BS00067328_51	2
BS00067433_51	2
BS00067483_51	2
BS00067572_51	2
BS00067904_51	2
BS00068071_51	2
BS00068200_51	2
BS00069242_51	2
BS00071108_51	2
BS00073125_51	2
BS00073854_51	2
BS00073871_51	2
BS00077789_51	2
BS00079388_51	2
BS00081189_51	2
BS00081841_51	2
BS00083459_51	2
BS00087798_51	2
BS00088039_51	2
BS00091643_51	2
BS00092953_51	2
BS00093771_51	2
BS00094710_51	2
BS00095157_51	2
BS00095286_51	2
BS00095391_51	2
BS00098103_51	2
BS00100185_51	2
BS00100186_51	2
BS00100287_51	2
BS00100466_51	2
BS00101392_51	2
BS00107675_51	2
BS00109754_51	2
CAP11_c2428_114	2
CAP11_c3145_432	2
CAP11_c5573_163	2
CAP11_c5598_321	2
CAP12_c1787_110	2
CAP12_c2355_239	2
CAP12_c7868_255	2
CAP7_c10386_171	2
CAP7_c1137_53	2
CAP7_c3250_98	2
CAP7_c4359_105	2
CAP7_rep_c10325_143	2
CAP8_c1093_136	2
CAP8_c3701_331	2
CAP8_c909_312	2
CAP8_rep_c4857_90	2
D_contig01224_479	2
D_contig08749_250	2
D_contig32020_138	2
D_contig70818_696	2
D_GA8KES401CW77C_332	2
D_GA8KES402J3EA3_197	2
D_GBF1XID01EMISV_148	2
D_GBF1XID02GUVWG_71	2
D_GBQ4KXB01APWI4_297	2
D_GBQ4KXB02F8ZEJ_37	2
D_GBUVHFX02IJCSL_51	2
D_GDEEGVY01BICC3_361	2
D_GDRF1KQ01EBJFL_200	2
Ex_c101546_376	2
Ex_c102909_778	2
Ex_c1344_1859	2
Ex_c1583_1688	2
Ex_c18926_618	2
Ex_c18926_626	2
Ex_c19669_309	2
Ex_c2226_244	2
Ex_c28973_935	2
Ex_c29914_480	2
Ex_c4382_1187	2
Ex_c5317_662	2
Ex_c55735_1012	2
Ex_c6607_2084	2
Ex_c67086_584	2
Ex_c68194_1532	2
Ex_c7569_919	2
Ex_c864_653	2
Excalibur_c10068_1431	2
Excalibur_c100910_239	2
Excalibur_c10113_1138	2
Excalibur_c101903_734	2
Excalibur_c10336_335	2
Excalibur_c10376_313	2
Excalibur_c11427_881	2
Excalibur_c11594_246	2
Excalibur_c11980_619	2
Excalibur_c1205_188	2
Excalibur_c12169_904	2
Excalibur_c12500_116	2
Excalibur_c12971_253	2
Excalibur_c13339_561	2
Excalibur_c13709_2568	2
Excalibur_c13953_179	2
Excalibur_c14804_392	2
Excalibur_c15030_1038	2
Excalibur_c15617_425	2
Excalibur_c17152_852	2
Excalibur_c17843_812	2
Excalibur_c1806_1251	2
Excalibur_c18228_286	2
Excalibur_c19316_160	2
Excalibur_c20024_806	2
Excalibur_c20277_570	2
Excalibur_c20478_641	2
Excalibur_c20486_268	2
Excalibur_c20880_337	2
Excalibur_c20910_1586	2
Excalibur_c21117_99	2
Excalibur_c21176_117	2
Excalibur_c22429_573	2
Excalibur_c22667_292	2
Excalibur_c22708_625	2
Excalibur_c23264_122	2
Excalibur_c23740_225	2
Excalibur_c25752_80	2
Excalibur_c26622_502	2
Excalibur_c27349_166	2
Excalibur_c27914_1248	2
Excalibur_c27915_560	2
Excalibur_c28014_99	2
Excalibur_c28710_103	2
Excalibur_c28710_340	2
Excalibur_c29205_537	2
Excalibur_c29470_861	2
Excalibur_c30489_227	2
Excalibur_c30744_1195	2
Excalibur_c31042_178	2
Excalibur_c32138_394	2
Excalibur_c32219_491	2
Excalibur_c32979_1152	2
Excalibur_c33120_122	2
Excalibur_c35345_476	2
Excalibur_c36332_449	2
Excalibur_c36774_106	2
Excalibur_c38379_478	2
Excalibur_c39189_510	2
Excalibur_c39876_403	2
Excalibur_c41477_1272	2
Excalibur_c42314_1152	2
Excalibur_c43359_157	2
Excalibur_c4380_1046	2
Excalibur_c4417_823	2
Excalibur_c46365_304	2
Excalibur_c47234_1012	2
Excalibur_c4867_370	2
Excalibur_c4887_1814	2
Excalibur_c51845_186	2
Excalibur_c52196_235	2
Excalibur_c5397_212	2
Excalibur_c5398_1467	2
Excalibur_c53981_77	2
Excalibur_c54205_381	2
Excalibur_c55186_351	2
Excalibur_c55186_73	2
Excalibur_c5561_1013	2
Excalibur_c56685_80	2
Excalibur_c5707_96	2
Excalibur_c57078_255	2
Excalibur_c59428_270	2
Excalibur_c5958_1398	2
Excalibur_c59653_238	2
Excalibur_c60134_182	2
Excalibur_c63338_198	2
Excalibur_c63622_125	2
Excalibur_c63671_90	2
Excalibur_c63984_128	2
Excalibur_c64046_141	2
Excalibur_c64302_103	2
Excalibur_c64866_259	2
Excalibur_c64989_556	2
Excalibur_c6501_477	2
Excalibur_c6660_746	2
Excalibur_c675_539	2
Excalibur_c695_304	2
Excalibur_c7035_155	2
Excalibur_c7035_353	2
Excalibur_c7181_813	2
Excalibur_c73922_55	2
Excalibur_c76628_182	2
Excalibur_c76693_503	2
Excalibur_c85790_65	2
Excalibur_c8991_467	2
Excalibur_c90478_62	2
Excalibur_c94962_57	2
Excalibur_c9656_170	2
Excalibur_c9676_163	2
Excalibur_c96904_336	2
Excalibur_c97089_263	2
Excalibur_c98315_309	2
Excalibur_rep_c101421_191	2
Excalibur_rep_c101527_180	2
Excalibur_rep_c102310_1429	2
Excalibur_rep_c103117_1038	2
Excalibur_rep_c103232_355	2
Excalibur_rep_c103592_565	2
Excalibur_rep_c103850_519	2
Excalibur_rep_c104884_1325	2
Excalibur_rep_c104884_417	2
Excalibur_rep_c105399_213	2
Excalibur_rep_c106377_80	2
Excalibur_rep_c107523_281	2
Excalibur_rep_c107658_638	2
Excalibur_rep_c107698_85	2
Excalibur_rep_c108030_260	2
Excalibur_rep_c108225_302	2
Excalibur_rep_c109101_115	2
Excalibur_rep_c109112_430	2
Excalibur_rep_c112003_621	2
Excalibur_rep_c113110_220	2
Excalibur_rep_c68362_135	2
Excalibur_rep_c68583_689	2
Excalibur_rep_c75101_108	2
Excalibur_rep_c84765_872	2
Excalibur_rep_c90275_262	2
Excalibur_rep_c94016_450	2
Excalibur_s105547_175	2
Excalibur_s113791_202	2
GENE-0392_97	2
GENE-0918_159	2
GENE-1153_395	2
GENE-1925_118	2
GENE-1934_182	2
GENE-1999_98	2
GENE-2561_69	2
GENE-2913_148	2
GENE-3155_652	2
GENE-3344_229	2
GENE-3949_349	2
GENE-4028_544	2
GENE-4028_553	2
GENE-4086_115	2
GENE-4375_382	2
GENE-4587_50	2
GENE-4826_86	2
IAAV1328	2
IAAV1401	2
IAAV1410	2
IAAV1460	2
IAAV1549	2
IAAV1771	2
IAAV1943	2
IAAV2002	2
IAAV2090	2
IAAV2464	2
IAAV2576	2
IAAV2612	2
IAAV2633	2
IAAV3049	2
IAAV3480	2
IAAV3519	2
IAAV3567	2
IAAV3825	2
IAAV3868	2
IAAV3916	2
IAAV4132	2
IAAV4395	2
IAAV4636	2
IAAV5054	2
IAAV5154	2
IAAV531	2
IAAV5350	2
IAAV5443	2
IAAV5604	2
IAAV5984	2
IAAV6152	2
IAAV6156	2
IAAV659	2
IAAV661	2
IAAV6961	2
IAAV7226	2
IAAV8023	2
IAAV8378	2
IAAV8455	2
IAAV8777	2
IAAV9005	2
IACX11071	2
IACX11346	2
IACX1240	2
IACX1735	2
IACX1897	2
IACX3408	2
IACX4124	2
IACX4386	2
IACX5702	2
IACX5750	2
IACX5899	2
IACX6404	2
IACX8202	2
Jagger_c1134_353	2
Jagger_c2200_347	2
Jagger_c4026_328	2
Jagger_c8695_168	2
JD_c13631_863	2
JD_c13775_828	2
JD_c18139_485	2
JD_c30756_562	2
JD_c49839_558	2
JG_c2645_107	2
Ku_c10001_969	2
Ku_c12129_728	2
Ku_c1217_312	2
Ku_c16600_805	2
Ku_c23096_550	2
Ku_c29856_174	2
Ku_c3647_2429	2
Ku_c4260_441	2
Ku_c44079_365	2
Ku_c6047_1228	2
Ku_c6050_678	2
Ku_c63748_1264	2
Ku_c64134_1676	2
Ku_c6663_1331	2
Ku_c7557_633	2
Ku_c766_2284	2
Ku_c8627_745	2
Ku_c9369_1726	2
Ku_c9369_1965	2
Kukri_c1016_1123	2
Kukri_c10661_480	2
Kukri_c11815_706	2
Kukri_c15639_351	2
Kukri_c15760_212	2
Kukri_c15910_159	2
Kukri_c16006_431	2
Kukri_c16197_1315	2
Kukri_c16695_51	2
Kukri_c16965_1077	2
Kukri_c17223_1165	2
Kukri_c17324_261	2
Kukri_c18268_79	2
Kukri_c18677_255	2
Kukri_c18878_600	2
Kukri_c19216_123	2
Kukri_c19309_1803	2
Kukri_c19815_106	2
Kukri_c21302_194	2
Kukri_c21304_419	2
Kukri_c21380_833	2
Kukri_c22495_552	2
Kukri_c22654_628	2
Kukri_c23326_1040	2
Kukri_c23754_52	2
Kukri_c24454_423	2
Kukri_c25839_487	2
Kukri_c25881_1023	2
Kukri_c27696_69	2
Kukri_c28517_372	2
Kukri_c29386_182	2
Kukri_c29396_58	2
Kukri_c29420_310	2
Kukri_c29521_123	2
Kukri_c29876_779	2
Kukri_c30847_551	2
Kukri_c31822_568	2
Kukri_c32803_150	2
Kukri_c3292_670	2
Kukri_c33299_519	2
Kukri_c33668_877	2
Kukri_c33782_106	2
Kukri_c34219_355	2
Kukri_c34793_360	2
Kukri_c35024_116	2
Kukri_c35105_294	2
Kukri_c35643_1525	2
Kukri_c35671_162	2
Kukri_c36897_443	2
Kukri_c373_1981	2
Kukri_c38459_501	2
Kukri_c38850_1476	2
Kukri_c3895_530	2
Kukri_c39223_871	2
Kukri_c41086_105	2
Kukri_c41297_284	2
Kukri_c4143_1055	2
Kukri_c41556_619	2
Kukri_c45713_151	2
Kukri_c4641_190	2
Kukri_c46570_214	2
Kukri_c46570_435	2
Kukri_c47131_569	2
Kukri_c47559_289	2
Kukri_c47669_204	2
Kukri_c48_1257	2
Kukri_c49826_589	2
Kukri_c51_98	2
Kukri_c53345_583	2
Kukri_c5375_435	2
Kukri_c54013_632	2
Kukri_c54892_58	2
Kukri_c5615_1214	2
Kukri_c56702_170	2
Kukri_c57014_168	2
Kukri_c58327_234	2
Kukri_c58950_69	2
Kukri_c60556_155	2
Kukri_c6091_327	2
Kukri_c6199_1183	2
Kukri_c62050_194	2
Kukri_c6361_407	2
Kukri_c64134_1705	2
Kukri_c64989_168	2
Kukri_c65979_1410	2
Kukri_c66550_167	2
Kukri_c667_1073	2
Kukri_c67939_649	2
Kukri_c7193_3176	2
Kukri_c7193_5892	2
Kukri_c76762_166	2
Kukri_c7905_226	2
Kukri_c80861_118	2
Kukri_c81845_114	2
Kukri_c82296_367	2
Kukri_c8405_1394	2
Kukri_c8405_756	2
Kukri_c84629_315	2
Kukri_c8465_54	2
Kukri_c85856_60	2
Kukri_c8835_579	2
Kukri_c91279_125	2
Kukri_c92009_144	2
Kukri_c92030_109	2
Kukri_c92188_285	2
Kukri_c9387_372	2
Kukri_c95270_1069	2
Kukri_c9683_150	2
Kukri_c9940_695	2
Kukri_rep_c101126_881	2
Kukri_rep_c101735_236	2
Kukri_rep_c102131_826	2
Kukri_rep_c102953_304	2
Kukri_rep_c103783_1380	2
Kukri_rep_c105330_552	2
Kukri_rep_c105819_114	2
Kukri_rep_c107605_164	2
Kukri_rep_c107732_99	2
Kukri_rep_c110544_497	2
Kukri_rep_c110681_178	2
Kukri_rep_c117390_70	2
Kukri_rep_c69900_197	2
Kukri_rep_c70063_663	2
Kukri_rep_c71143_1671	2
Kukri_rep_c74178_178	2
Kukri_rep_c75743_357	2
Kukri_rep_c79597_513	2
Kukri_rep_c81632_148	2
Kukri_rep_c85536_598	2
Kukri_rep_c99813_69	2
Kukri_s111954_76	2
Ra_c105904_187	2
Ra_c109604_751	2
Ra_c1757_256	2
Ra_c2110_805	2
Ra_c21219_505	2
Ra_c22663_367	2
Ra_c2322_1067	2
Ra_c2322_732	2
Ra_c2655_504	2
Ra_c272_1632	2
Ra_c29142_340	2
Ra_c29563_976	2
Ra_c32055_981	2
Ra_c322_1259	2
Ra_c5063_2806	2
Ra_c6522_1471	2
Ra_c66993_419	2
Ra_c6701_506	2
Ra_c74686_615	2
Ra_c7721_225	2
Ra_c8300_516	2
Ra_c8717_520	2
RAC875_c102761_297	2
RAC875_c10286_1247	2
RAC875_c102912_62	2
RAC875_c10701_435	2
RAC875_c10806_1008	2
RAC875_c109483_523	2
RAC875_c11649_853	2
RAC875_c116678_242	2
RAC875_c13_1589	2
RAC875_c13_2258	2
RAC875_c13164_695	2
RAC875_c1318_1178	2
RAC875_c13258_955	2
RAC875_c13595_669	2
RAC875_c13696_226	2
RAC875_c14054_87	2
RAC875_c14732_461	2
RAC875_c15852_738	2
RAC875_c16827_292	2
RAC875_c17455_152	2
RAC875_c1757_1183	2
RAC875_c17658_1419	2
RAC875_c18122_459	2
RAC875_c19240_168	2
RAC875_c19660_1530	2
RAC875_c19943_2198	2
RAC875_c20798_336	2
RAC875_c2122_159	2
RAC875_c21411_162	2
RAC875_c220_1354	2
RAC875_c22074_517	2
RAC875_c22350_1108	2
RAC875_c22494_231	2
RAC875_c22792_672	2
RAC875_c23490_622	2
RAC875_c23581_105	2
RAC875_c2359_652	2
RAC875_c23769_732	2
RAC875_c23774_595	2
RAC875_c24337_1280	2
RAC875_c24376_704	2
RAC875_c2545_1127	2
RAC875_c26158_376	2
RAC875_c26415_350	2
RAC875_c26494_339	2
RAC875_c27548_234	2
RAC875_c29850_102	2
RAC875_c29907_293	2
RAC875_c30453_93	2
RAC875_c30569_210	2
RAC875_c30867_515	2
RAC875_c3102_959	2
RAC875_c31364_576	2
RAC875_c31381_313	2
RAC875_c31381_820	2
RAC875_c3165_893	2
RAC875_c3259_673	2
RAC875_c32611_347	2
RAC875_c32894_1038	2
RAC875_c3299_226	2
RAC875_c33609_246	2
RAC875_c34888_65	2
RAC875_c36440_241	2
RAC875_c37837_889	2
RAC875_c38276_2128	2
RAC875_c38592_229	2
RAC875_c39141_55	2
RAC875_c39721_709	2
RAC875_c403_2247	2
RAC875_c41209_71	2
RAC875_c42365_265	2
RAC875_c4331_1627	2
RAC875_c4336_208	2
RAC875_c44914_127	2
RAC875_c45114_564	2
RAC875_c46551_339	2
RAC875_c47130_120	2
RAC875_c47161_142	2
RAC875_c4727_923	2
RAC875_c48025_483	2
RAC875_c49080_325	2
RAC875_c525_811	2
RAC875_c54728_421	2
RAC875_c56975_112	2
RAC875_c570_302	2
RAC875_c5744_115	2
RAC875_c57840_107	2
RAC875_c59682_105	2
RAC875_c59682_144	2
RAC875_c60169_200	2
RAC875_c62895_300	2
RAC875_c63467_140	2
RAC875_c64107_404	2
RAC875_c65419_206	2
RAC875_c68089_652	2
RAC875_c68849_153	2
RAC875_c7580_147	2
RAC875_c78921_228	2
RAC875_c8221_711	2
RAC875_c829_2014	2
RAC875_c85046_124	2
RAC875_c8757_589	2
RAC875_c89195_138	2
RAC875_c89312_61	2
RAC875_c9500_1796	2
RAC875_c9526_88	2
RAC875_c97479_160	2
RAC875_c982_710	2
RAC875_rep_c102709_395	2
RAC875_rep_c106109_130	2
RAC875_rep_c106238_237	2
RAC875_rep_c106651_635	2
RAC875_rep_c106982_82	2
RAC875_rep_c107515_508	2
RAC875_rep_c108478_245	2
RAC875_rep_c109433_782	2
RAC875_rep_c109540_64	2
RAC875_rep_c109648_237	2
RAC875_rep_c111159_57	2
RAC875_rep_c111225_330	2
RAC875_rep_c111455_130	2
RAC875_rep_c111525_427	2
RAC875_rep_c111781_179	2
RAC875_rep_c114294_55	2
RAC875_rep_c117027_137	2
RAC875_rep_c117027_577	2
RAC875_rep_c117792_259	2
RAC875_rep_c118305_229	2
RAC875_rep_c120958_54	2
RAC875_rep_c69316_1516	2
RAC875_rep_c69563_108	2
RAC875_rep_c69917_755	2
RAC875_rep_c70691_1860	2
RAC875_rep_c70756_1009	2
RAC875_rep_c71932_86	2
RAC875_rep_c73101_689	2
RAC875_rep_c78744_228	2
RAC875_rep_c81781_202	2
RAC875_rep_c95066_120	2
RAC875_rep_c95460_302	2
RAC875_s112236_111	2
RAC875_s118395_76	2
RFL_Contig124_558	2
RFL_Contig167_504	2
RFL_Contig2024_600	2
RFL_Contig2585_1280	2
RFL_Contig2585_547	2
RFL_Contig2686_571	2
RFL_Contig2826_614	2
RFL_Contig2920_563	2
RFL_Contig3044_346	2
RFL_Contig3352_463	2
RFL_Contig4334_379	2
RFL_Contig4667_3535	2
RFL_Contig467_431	2
RFL_Contig4881_137	2
RFL_Contig5495_563	2
RFL_Contig697_1463	2
RFL_Contig921_337	2
TA002014-0997	2
TA002014-1062	2
TA002196-1336	2
TA002465-0455-w	2
TA003720-0955	2
TA004523-0997	2
TA012412-0412	2
Tdurum_contig10036_1044	2
Tdurum_contig10036_741	2
Tdurum_contig10036_977	2
Tdurum_contig10099_538	2
Tdurum_contig10100_164	2
Tdurum_contig10100_230	2
Tdurum_contig102404_298	2
Tdurum_contig10275_384	2
Tdurum_contig10980_923	2
Tdurum_contig10987_800	2
Tdurum_contig11542_548	2
Tdurum_contig11735_1294	2
Tdurum_contig11748_807	2
Tdurum_contig11756_264	2
Tdurum_contig11891_621	2
Tdurum_contig12313_290	2
Tdurum_contig12696_528	2
Tdurum_contig12831_69	2
Tdurum_contig13165_443	2
Tdurum_contig13287_203	2
Tdurum_contig13287_811	2
Tdurum_contig13405_483	2
Tdurum_contig13659_615	2
Tdurum_contig14075_173	2
Tdurum_contig14075_328	2
Tdurum_contig14075_522	2
Tdurum_contig14075_630	2
Tdurum_contig14318_680	2
Tdurum_contig14784_676	2
Tdurum_contig15335_452	2
Tdurum_contig15529_135	2
Tdurum_contig15827_321	2
Tdurum_contig17230_542	2
Tdurum_contig17582_178	2
Tdurum_contig20214_123	2
Tdurum_contig20214_181	2
Tdurum_contig20214_279	2
Tdurum_contig20965_1446	2
Tdurum_contig25413_208	2
Tdurum_contig27038_135	2
Tdurum_contig27971_183	2
Tdurum_contig28276_849	2
Tdurum_contig28714_240	2
Tdurum_contig29563_257	2
Tdurum_contig29712_129	2
Tdurum_contig30545_715	2
Tdurum_contig30557_774	2
Tdurum_contig30931_107	2
Tdurum_contig31294_108	2
Tdurum_contig34149_219	2
Tdurum_contig350_140	2
Tdurum_contig42016_333	2
Tdurum_contig42092_348	2
Tdurum_contig42092_353	2
Tdurum_contig42418_1811	2
Tdurum_contig42510_1113	2
Tdurum_contig43479_952	2
Tdurum_contig43943_1165	2
Tdurum_contig44029_144	2
Tdurum_contig44029_158	2
Tdurum_contig45550_570	2
Tdurum_contig46252_1395	2
Tdurum_contig47506_251	2
Tdurum_contig48847_669	2
Tdurum_contig4885_1536	2
Tdurum_contig4899_1075	2
Tdurum_contig4946_1564	2
Tdurum_contig50075_151	2
Tdurum_contig52079_1174	2
Tdurum_contig52629_647	2
Tdurum_contig54311_256	2
Tdurum_contig54548_1002	2
Tdurum_contig57127_56	2
Tdurum_contig57247_482	2
Tdurum_contig57403_589	2
Tdurum_contig59729_196	2
Tdurum_contig60549_432	2
Tdurum_contig61623_471	2
Tdurum_contig62040_432	2
Tdurum_contig62557_263	2
Tdurum_contig63715_235	2
Tdurum_contig65246_303	2
Tdurum_contig69003_459	2
Tdurum_contig69065_319	2
Tdurum_contig70555_81	2
Tdurum_contig70639_196	2
Tdurum_contig72057_254	2
Tdurum_contig75595_1072	2
Tdurum_contig75734_623	2
Tdurum_contig75812_438	2
Tdurum_contig75952_351	2
Tdurum_contig76136_404	2
Tdurum_contig76550_1300	2
Tdurum_contig76550_723	2
Tdurum_contig77918_477	2
Tdurum_contig7800_228	2
Tdurum_contig80351_311	2
Tdurum_contig81323_527	2
Tdurum_contig81558_113	2
Tdurum_contig81867_209	2
Tdurum_contig8322_609	2
Tdurum_contig8382_300	2
Tdurum_contig84762_258	2
Tdurum_contig85217_286	2
Tdurum_contig8712_411	2
Tdurum_contig9118_1078	2
Tdurum_contig97240_912	2
Tdurum_contig97240_915	2
Tdurum_contig97425_92	2
Tdurum_contig97527_141	2
Tdurum_contig97527_318	2
Tdurum_contig97611_150	2
Tdurum_contig98106_715	2
Tdurum_contig99020_139	2
tplb0021c10_951	2
tplb0022j01_1046	2
tplb0024a09_2234	2
tplb0025h02_630	2
tplb0027f13_1346	2
tplb0027m03_1082	2
tplb0030f06_593	2
tplb0031l06_747	2
tplb0032k20_90	2
tplb0040b02_1219	2
tplb0043a07_880	2
tplb0045c05_547	2
tplb0045o20_699	2
tplb0049a09_1302	2
tplb0052b04_1651	2
tplb0052l08_708	2
tplb0056b15_858	2
tplb0057b09_367	2
tplb0060d11_1137	2
tplb0062c24_1758	2
wsnp_BE403956B_Ta_2_3	2
wsnp_BE443745A_Ta_2_1	2
wsnp_BE494527B_Ta_2_1	2
wsnp_BE497820B_Ta_2_1	2
wsnp_BE518379B_Ta_2_2	2
wsnp_BF202806B_Ta_2_8	2
wsnp_BF292596A_Ta_1_3	2
wsnp_BG605368A_Ta_2_4	2
wsnp_CAP11_c1432_806102	2
wsnp_CAP11_c1956_1045077	2
wsnp_CAP11_c2309_1201554	2
wsnp_CAP11_c323_263628	2
wsnp_CAP11_rep_c4105_1940985	2
wsnp_CAP11_rep_c4105_1941066	2
wsnp_CAP11_rep_c4300_2030142	2
wsnp_CAP11_rep_c8700_3756682	2
wsnp_CAP12_rep_c4048_1842112	2
wsnp_CAP8_c1210_739429	2
wsnp_CAP8_rep_c9132_3977980	2
wsnp_Ex_c10024_16489505	2
wsnp_Ex_c10499_17161734	2
wsnp_Ex_c10596_17293363	2
wsnp_Ex_c10644_17356566	2
wsnp_Ex_c10674_17400603	2
wsnp_Ex_c107075_90880218	2
wsnp_Ex_c10988_17836981	2
wsnp_Ex_c11106_18003546	2
wsnp_Ex_c11348_18327861	2
wsnp_Ex_c1146_2200823	2
wsnp_Ex_c1146_2201722	2
wsnp_Ex_c11604_18695170	2
wsnp_Ex_c12102_19361467	2
wsnp_Ex_c12152_19429932	2
wsnp_Ex_c12152_19431363	2
wsnp_Ex_c12411_19795750	2
wsnp_Ex_c12433_19826311	2
wsnp_Ex_c12634_20096724	2
wsnp_Ex_c12675_20144479	2
wsnp_Ex_c12845_20371496	2
wsnp_Ex_c1314_2513802	2
wsnp_Ex_c13284_20948460	2
wsnp_Ex_c13351_21042379	2
wsnp_Ex_c1374_2630830	2
wsnp_Ex_c1395_2672002	2
wsnp_Ex_c13953_21832185	2
wsnp_Ex_c14529_22547438	2
wsnp_Ex_c15674_24004513	2
wsnp_Ex_c15950_24357724	2
wsnp_Ex_c15988_24402251	2
wsnp_Ex_c1604_3060855	2
wsnp_Ex_c1629_3103807	2
wsnp_Ex_c1629_3104356	2
wsnp_Ex_c163_321026	2
wsnp_Ex_c17700_26446810	2
wsnp_Ex_c17754_26503892	2
wsnp_Ex_c1819_3430060	2
wsnp_Ex_c1838_3461594	2
wsnp_Ex_c1873_3531947	2
wsnp_Ex_c18750_27627600	2
wsnp_Ex_c1934_3648048	2
wsnp_Ex_c19372_28313727	2
wsnp_Ex_c19516_28481857	2
wsnp_Ex_c19516_28483050	2
wsnp_Ex_c19724_28720939	2
wsnp_Ex_c19773_28772235	2
wsnp_Ex_c19844_28854305	2
wsnp_Ex_c20062_29096408	2
wsnp_Ex_c20182_29230528	2
wsnp_Ex_c20386_29451037	2
wsnp_Ex_c20445_29515644	2
wsnp_Ex_c20457_29526260	2
wsnp_Ex_c20457_29526403	2
wsnp_Ex_c20649_29731279	2
wsnp_Ex_c20786_29875033	2
wsnp_Ex_c21198_30327016	2
wsnp_Ex_c21418_30554998	2
wsnp_Ex_c21733_30892583	2
wsnp_Ex_c2181_4089639	2
wsnp_Ex_c2192_4108709	2
wsnp_Ex_c22018_31193171	2
wsnp_Ex_c22089_31270950	2
wsnp_Ex_c22202_31392780	2
wsnp_Ex_c22648_31848819	2
wsnp_Ex_c22683_31887736	2
wsnp_Ex_c22766_31972812	2
wsnp_Ex_c23130_32358433	2
wsnp_Ex_c23755_32994701	2
wsnp_Ex_c23968_33210208	2
wsnp_Ex_c2400_4498931	2
wsnp_Ex_c24293_33532428	2
wsnp_Ex_c24731_33983680	2
wsnp_Ex_c24766_34017588	2
wsnp_Ex_c25057_34318425	2
wsnp_Ex_c2522_4708394	2
wsnp_Ex_c2539_4733110	2
wsnp_Ex_c2573_4788116	2
wsnp_Ex_c25755_35018040	2
wsnp_Ex_c26083_35336771	2
wsnp_Ex_c26147_35395059	2
wsnp_Ex_c26560_35803210	2
wsnp_Ex_c26818_36041748	2
wsnp_Ex_c2702_5013188	2
wsnp_Ex_c27088_36309449	2
wsnp_Ex_c27176_36393952	2
wsnp_Ex_c2727_5053747	2
wsnp_Ex_c27940_37101775	2
wsnp_Ex_c28679_37784735	2
wsnp_Ex_c2887_5330787	2
wsnp_Ex_c28973_38050174	2
wsnp_Ex_c29061_38130966	2
wsnp_Ex_c2922_5391083	2
wsnp_Ex_c2936_5416717	2
wsnp_Ex_c29371_38412298	2
wsnp_Ex_c29382_38422739	2
wsnp_Ex_c29434_38471452	2
wsnp_Ex_c30805_39678077	2
wsnp_Ex_c30813_39686227	2
wsnp_Ex_c30852_39718945	2
wsnp_Ex_c30876_39741201	2
wsnp_Ex_c31274_40086873	2
wsnp_Ex_c3136_5798236	2
wsnp_Ex_c3147_5816957	2
wsnp_Ex_c31525_40302140	2
wsnp_Ex_c31525_40302747	2
wsnp_Ex_c31670_40433594	2
wsnp_Ex_c3175_5864291	2
wsnp_Ex_c32414_41076471	2
wsnp_Ex_c3258_6004611	2
wsnp_Ex_c3267_6026545	2
wsnp_Ex_c32765_41369642	2
wsnp_Ex_c34765_43024979	2
wsnp_Ex_c3572_6531810	2
wsnp_Ex_c3620_6612294	2
wsnp_Ex_c36481_44425685	2
wsnp_Ex_c3670_6694480	2
wsnp_Ex_c36937_44788679	2
wsnp_Ex_c39021_46412977	2
wsnp_Ex_c40595_47620787	2
wsnp_Ex_c40686_47690710	2
wsnp_Ex_c40726_47723984	2
wsnp_Ex_c41074_47987860	2
wsnp_Ex_c41150_48040078	2
wsnp_Ex_c412_814247	2
wsnp_Ex_c4125_7456528	2
wsnp_Ex_c41283_48141201	2
wsnp_Ex_c41969_48673442	2
wsnp_Ex_c4211_7606269	2
wsnp_Ex_c4213_7609824	2
wsnp_Ex_c43096_49510017	2
wsnp_Ex_c43412_49738738	2
wsnp_Ex_c4476_8050484	2
wsnp_Ex_c45213_51068305	2
wsnp_Ex_c45595_51343969	2
wsnp_Ex_c45877_51548309	2
wsnp_Ex_c4612_8254533	2
wsnp_Ex_c46494_51987109	2
wsnp_Ex_c47152_52446529	2
wsnp_Ex_c47153_52447553	2
wsnp_Ex_c47157_52450090	2
wsnp_Ex_c47661_52802548	2
wsnp_Ex_c4819_8600618	2
wsnp_Ex_c4826_8610827	2
wsnp_Ex_c48789_53586502	2
wsnp_Ex_c51115_55167855	2
wsnp_Ex_c5123_9089025	2
wsnp_Ex_c5192_9203100	2
wsnp_Ex_c52086_55808126	2
wsnp_Ex_c5296_9365528	2
wsnp_Ex_c5330_9422106	2
wsnp_Ex_c5412_9564550	2
wsnp_Ex_c54357_57265797	2
wsnp_Ex_c55340_57883276	2
wsnp_Ex_c55735_58127324	2
wsnp_Ex_c55986_58282517	2
wsnp_Ex_c5679_9976893	2
wsnp_Ex_c5769_10136243	2
wsnp_Ex_c5943_10422207	2
wsnp_Ex_c60683_61038062	2
wsnp_Ex_c6099_10674406	2
wsnp_Ex_c6099_10674508	2
wsnp_Ex_c6117_10704945	2
wsnp_Ex_c6139_10739829	2
wsnp_Ex_c6356_11055912	2
wsnp_Ex_c6356_11056222	2
wsnp_Ex_c63909_62932669	2
wsnp_Ex_c64815_63464750	2
wsnp_Ex_c64847_63484965	2
wsnp_Ex_c64848_63486322	2
wsnp_Ex_c6514_11307200	2
wsnp_Ex_c6548_11355524	2
wsnp_Ex_c66052_64232430	2
wsnp_Ex_c6797_11731807	2
wsnp_Ex_c7091_12199032	2
wsnp_Ex_c7193_12354542	2
wsnp_Ex_c72198_70679871	2
wsnp_Ex_c7362_12622736	2
wsnp_Ex_c763_1503467	2
wsnp_Ex_c76693_73578311	2
wsnp_Ex_c7844_13341797	2
wsnp_Ex_c8019_13598348	2
wsnp_Ex_c807_1586396	2
wsnp_Ex_c8131_13753986	2
wsnp_Ex_c8400_14157318	2
wsnp_Ex_c8614_14453388	2
wsnp_Ex_c9483_15722127	2
wsnp_Ex_c9928_16346945	2
wsnp_Ex_rep_c101457_86818610	2
wsnp_Ex_rep_c101526_86881496	2
wsnp_Ex_rep_c101994_87256479	2
wsnp_Ex_rep_c104327_89077792	2
wsnp_Ex_rep_c105594_89968727	2
wsnp_Ex_rep_c107017_90850230	2
wsnp_Ex_rep_c107911_91350866	2
wsnp_Ex_rep_c110023_92574403	2
wsnp_Ex_rep_c66377_64570189	2
wsnp_Ex_rep_c66389_64588992	2
wsnp_Ex_rep_c66389_64589189	2
wsnp_Ex_rep_c66524_64799194	2
wsnp_Ex_rep_c66700_65028839	2
wsnp_Ex_rep_c66709_65042923	2
wsnp_Ex_rep_c66846_65240088	2
wsnp_Ex_rep_c66893_65301177	2
wsnp_Ex_rep_c66893_65301351	2
wsnp_Ex_rep_c67099_65575038	2
wsnp_Ex_rep_c67299_65844168	2
wsnp_Ex_rep_c67299_65845319	2
wsnp_Ex_rep_c67763_66441222	2
wsnp_Ex_rep_c68023_66768700	2
wsnp_Ex_rep_c68058_66805898	2
wsnp_Ex_rep_c68113_66877517	2
wsnp_Ex_rep_c68193_66971396	2
wsnp_Ex_rep_c68227_67012082	2
wsnp_Ex_rep_c68386_67199155	2
wsnp_Ex_rep_c68405_67220388	2
wsnp_Ex_rep_c68441_67261679	2
wsnp_Ex_rep_c68599_67447880	2
wsnp_Ex_rep_c68599_67447926	2
wsnp_Ex_rep_c69132_68043811	2
wsnp_Ex_rep_c69664_68618163	2
wsnp_Ex_rep_c69986_68942834	2
wsnp_Ex_rep_c69986_68942866	2
wsnp_Ex_rep_c70756_69644826	2
wsnp_Ex_rep_c70951_69806211	2
wsnp_Ex_rep_c72511_70872203	2
wsnp_Ex_rep_c86110_78630016	2
wsnp_JD_c13086_13174510	2
wsnp_JD_c16245_15468917	2
wsnp_JD_c21530_18862705	2
wsnp_JD_c2180_3000498	2
wsnp_JD_c2488_3379427	2
wsnp_JD_c2578_3489735	2
wsnp_JD_c26552_21868492	2
wsnp_JD_c30_49876	2
wsnp_JD_c32007_24763860	2
wsnp_JD_c3867_4934646	2
wsnp_JD_c5431_6580242	2
wsnp_JD_c6439_7601968	2
wsnp_JD_c7060_8169490	2
wsnp_JD_c7325_8422075	2
wsnp_JD_c9434_10274598	2
wsnp_JD_c9902_10674626	2
wsnp_JD_rep_c63567_40552622	2
wsnp_JD_rep_c63810_40704815	2
wsnp_JD_rep_c64852_41324093	2
wsnp_JD_rep_c65095_41464278	2
wsnp_Ku_c10292_17066821	2
wsnp_Ku_c10377_17181816	2
wsnp_Ku_c10468_17301216	2
wsnp_Ku_c11980_19464222	2
wsnp_Ku_c12721_20478606	2
wsnp_Ku_c13043_20902807	2
wsnp_Ku_c14099_22301373	2
wsnp_Ku_c14252_22506286	2
wsnp_Ku_c1455_2890228	2
wsnp_Ku_c15630_24304954	2
wsnp_Ku_c1629_3206989	2
wsnp_Ku_c16812_25759885	2
wsnp_Ku_c1827_3575162	2
wsnp_Ku_c18587_27915541	2
wsnp_Ku_c19456_28944589	2
wsnp_Ku_c19618_29134473	2
wsnp_Ku_c21465_31217980	2
wsnp_Ku_c21770_31551190	2
wsnp_Ku_c24239_34199356	2
wsnp_Ku_c25613_35580381	2
wsnp_Ku_c26281_36243489	2
wsnp_Ku_c28266_38201643	2
wsnp_Ku_c29780_39658445	2
wsnp_Ku_c3102_5810751	2
wsnp_Ku_c33335_42844680	2
wsnp_Ku_c340_706774	2
wsnp_Ku_c35386_44598937	2
wsnp_Ku_c3663_6748611	2
wsnp_Ku_c3844_7053669	2
wsnp_Ku_c3953_7233359	2
wsnp_Ku_c40334_48581010	2
wsnp_Ku_c4042_7375890	2
wsnp_Ku_c42416_50159402	2
wsnp_Ku_c44079_51438574	2
wsnp_Ku_c47082_53641298	2
wsnp_Ku_c48254_54492007	2
wsnp_Ku_c4962_8872507	2
wsnp_Ku_c50354_55979952	2
wsnp_Ku_c5071_9049540	2
wsnp_Ku_c5359_9531713	2
wsnp_Ku_c55137_59154077	2
wsnp_Ku_c56917_60245833	2
wsnp_Ku_c644_1332610	2
wsnp_Ku_c6825_11858665	2
wsnp_Ku_c7096_12264232	2
wsnp_Ku_c7593_13054436	2
wsnp_Ku_c8400_14280021	2
wsnp_Ku_c9208_15488367	2
wsnp_Ku_c9559_16000086	2
wsnp_Ku_rep_c100990_88230610	2
wsnp_Ku_rep_c104382_90867406	2
wsnp_Ku_rep_c109724_94227136	2
wsnp_Ku_rep_c70256_69818445	2
wsnp_Ku_rep_c71755_71490557	2
wsnp_Ku_rep_c71785_71517370	2
wsnp_Ra_c10536_17322563	2
wsnp_Ra_c11291_18338838	2
wsnp_Ra_c13_24576	2
wsnp_Ra_c13_24911	2
wsnp_Ra_c14920_23225219	2
wsnp_Ra_c17506_26393195	2
wsnp_Ra_c19242_28392064	2
wsnp_Ra_c19660_28866961	2
wsnp_Ra_c20371_29633358	2
wsnp_Ra_c20409_29673950	2
wsnp_Ra_c22201_31650648	2
wsnp_Ra_c2228_4309233	2
wsnp_Ra_c2228_4310870	2
wsnp_Ra_c27831_37346894	2
wsnp_Ra_c32055_41111615	2
wsnp_Ra_c3289_6166914	2
wsnp_Ra_c35443_43984178	2
wsnp_Ra_c3955_7262354	2
wsnp_Ra_c44141_50623811	2
wsnp_Ra_c46527_52361888	2
wsnp_Ra_c4746_8540731	2
wsnp_Ra_c47696_53184502	2
wsnp_Ra_c50264_54965028	2
wsnp_Ra_c58860_60407020	2
wsnp_Ra_c6586_11477949	2
wsnp_Ra_c7158_12394405	2
wsnp_Ra_c8489_14382125	2
wsnp_Ra_c9738_16174002	2
wsnp_Ra_rep_c108411_91697657	2
wsnp_Ra_rep_c108473_91741819	2
wsnp_Ra_rep_c69221_66574260	2
wsnp_Ra_rep_c69821_67403173	2
wsnp_Ra_rep_c71114_69138821	2
wsnp_Ra_rep_c74968_72704437	2
wsnp_RFL_Contig1548_762547	2
wsnp_RFL_Contig3790_4082085	2
wsnp_RFL_Contig4270_4938701	2
wsnp_RFL_Contig4416_5179910	2
wsnp_RFL_Contig4752_5707729	2
BobWhite_c1027_1127	1
BobWhite_c10402_140	1
BobWhite_c10448_80	1
BobWhite_c10520_1517	1
BobWhite_c10529_1331	1
BobWhite_c10578_272	1
BobWhite_c10583_352	1
BobWhite_c10610_1096	1
BobWhite_c10614_157	1
BobWhite_c10673_138	1
BobWhite_c10673_330	1
BobWhite_c10832_1131	1
BobWhite_c10832_972	1
BobWhite_c10864_436	1
BobWhite_c11042_284	1
BobWhite_c11059_169	1
BobWhite_c11131_382	1
BobWhite_c11225_941	1
BobWhite_c11327_185	1
BobWhite_c11460_291	1
BobWhite_c11512_157	1
BobWhite_c11739_325	1
BobWhite_c11800_119	1
BobWhite_c11800_96	1
BobWhite_c11918_807	1
BobWhite_c1196_297	1
BobWhite_c11997_246	1
BobWhite_c12134_1140	1
BobWhite_c12252_476	1
BobWhite_c12261_130	1
BobWhite_c12527_378	1
BobWhite_c12732_205	1
BobWhite_c12733_215	1
BobWhite_c1275_359	1
BobWhite_c12752_410	1
BobWhite_c12883_272	1
BobWhite_c12889_390	1
BobWhite_c13066_776	1
BobWhite_c13099_755	1
BobWhite_c13340_412	1
BobWhite_c13373_250	1
BobWhite_c13381_101	1
BobWhite_c13400_608	1
[truncated: 6,405 more rows]
