# Supplementary material for: A High-Density Genetic Map of Wild Emmer Wheat from the Karaca Dağ Region Provides New Evidence on the Structure and Evolution of Wheat Chromosomes
Source: Front Plant Sci. 2017 Oct 20;8:1798. doi: 10.3389/fpls.2017.01798 (PMC5655018; doi:10.3389/fpls.2017.01798)
Supplement: Supplementary file 5 [file Table_5.xlsx]

## Sheet: Sheet1
Table S4. The collinearity of markers within and in the neighborhood of Inv(3) located on 7B and Inv(1) located on 3A in the respective A- and B-genome LGs and in the A. tauschii, Brachypodium distachyon, Oryza satva, and Sorghum bicolor pseudomolecules
Light green cells indicate the shared order and dark green an inverted order
* cM positions with the same color are corresponding regions in the A and B genome chromosomes
Marker	Wild emmer chrom.	cM*	Inversion	Aet chromosome	Starting bp on A. tauschii pseudomolecule	B. distachyon gene	O. sativa gene	S. bicolor gene
wsnp_Ex_c29371_38412298	7A	69.73	Inv(2)	7D	445896120	Bradi1g35780.1	LOC_Os06g24730.1	Sb04g002990.1
IAAV310	7A	69.73	Inv(2)	7D	445895998	Bradi1g35780.1	LOC_Os06g24730.1	Sb04g002990.1
wsnp_Ex_c29371_38412298	7A	69.73	Inv(2)	7D	445895253	Bradi1g35780.1	LOC_Os06g24730.1	Sb04g002990.1
Tdurum_contig11156_513	7A	69.73	Inv(2)	7D	445148773	.	.	Sb07g003340.1
wsnp_Ex_c11928_19131833	7A	69.73	Inv(2)	7D	444193324	Bradi1g41947.1	LOC_Os03g35340.1	Sb01g016850.1
GENE-4914_349	7A	69.73	Inv(2)	7D	437731930	.	.	.
Tdurum_contig10002_533	7A	69.73	Inv(2)	7D	437671499	Bradi3g22680.1	LOC_Os06g23530.1	Sb07g026490.1
wsnp_CAP11_c383_294401	7A	69.73	Inv(2)	7D	437211408	Bradi1g39720.1	LOC_Os06g23440.1	Sb10g003120.1
wsnp_be494028A_Ta_2_1	7A	69.73	Inv(2)	7D	435696422	.	LOC_Os06g23290.1	Sb10g019340.1
Kukri_c45412_177	7A	69.73	Inv(2)	7D	434575082	Bradi3g31760.1	LOC_Os06g23160.1	Sb01g014770.1
RAC875_c57962_101	7A	69.97	Inv(2)	7D	428286690	Bradi1g39510.1	LOC_Os06g22820.1	Sb10g019630.1
RFL_Contig2920_563	7A	69.97	Inv(2)	7D	423843662	Bradi1g39090.1	LOC_Os06g34690.1	Sb01g043220.1
RFL_Contig2920_563	7A	69.97	Inv(2)	7D	423843507	Bradi1g39090.1	LOC_Os06g34690.1	Sb01g043220.1
BS00100351_51	7A	70.44	Inv(2)	7D	420415791	.	.	.
wsnp_Ex_c558_1105911	7A	70.44	Inv(2)	7D	419095072	Bradi1g38660.1	LOC_Os06g33520.1	Sb10g020525.1
Kukri_rep_c97425_164	7A	70.8	Inv(3)	7D	479895238	Bradi1g38370.1	LOC_Os06g33210.1	Sb10g020190.1
wsnp_Ex_c42836_49314564	7A	70.8	Inv(3)	7D	479891988	Bradi1g38370.1	LOC_Os06g33210.1	Sb10g020190.1
BS00048915_51	7A	70.8	Inv(3)	7D	479887023	Bradi1g38360.1	LOC_Os06g33200.1	Sb04g009640.1
BS00048915_51	7A	70.8	Inv(3)	7D	479870630	Bradi1g38360.1	LOC_Os06g33200.1	Sb04g009640.1
GENE-4769_448	7A	70.92	Inv(3)	7D	479203056	.	.	.
wsnp_Ex_c1395_2672002	7A	71.27	Inv(3)	7D	476851547	Bradi1g38170.1	LOC_Os06g35910.1	Sb10g021760.1
wsnp_Ex_c1395_2672002	7A	71.27	Inv(3)	7D	476850019	Bradi1g38170.1	LOC_Os06g35910.1	Sb10g021760.1
wsnp_Ku_c7593_13054436	7A	71.27	Inv(3)	7D	476849970	Bradi1g38170.1	LOC_Os06g35910.1	Sb10g021760.1
wsnp_Ku_c7593_13054436	7A	71.27	Inv(3)	7D	476849705	Bradi1g38170.1	LOC_Os06g35910.1	Sb10g021760.1
wsnp_Ex_c7216_12391962	7A	71.27	Inv(3)	7D	475320610	Bradi1g38080.1	LOC_Os06g36050.1	Sb10g021900.1
RAC875_c9168_633	7A	71.27	Inv(3)	7D	475320463	Bradi1g38080.1	LOC_Os06g36050.1	Sb10g021900.1
wsnp_Ra_c9168_15363004	7A	71.27	Inv(3)	7D	475320045	Bradi1g38080.1	LOC_Os06g36050.1	Sb10g021900.1
wsnp_Ex_c15988_24402251	7A	71.27	Inv(3)	7D	469465627	Bradi1g37780.1	.	Sb10g022230.1
wsnp_Ex_c15988_24402251	7A	71.27	Inv(3)	7D	469465454	Bradi1g37780.1	.	Sb10g022230.1
wsnp_Ku_c58044_60941831	7A	71.27	Inv(3)	7D	469463645	Bradi1g37780.1	LOC_Os06g36710.1	Sb10g022236.1
wsnp_Ex_rep_c104560_89241494	7A	71.27	Inv(3)	7D	469461480	Bradi1g37780.1	LOC_Os06g36710.1	Sb10g022236.1
wsnp_Ex_c18352_27178687	7A	71.27	Inv(3)	7D	468775638	Bradi1g37760.1	LOC_Os06g36770.2	Sb10g022260.1
GENE-4428_113	7A	71.51	Inv(3)	7D	465744871	.	.	.
GENE-4428_162	7A	71.51	Inv(3)	7D	465744819	Bradi1g37700.1	LOC_Os06g36990.1	Sb10g022370.1
Kukri_rep_c69478_1058	7A	71.51	Inv(3)	7D	464150631	Bradi1g37590.1	LOC_Os06g37160.1	Sb10g022490.1
IAAV1841	7A	71.51	Inv(3)	7D	464149817	Bradi1g37590.1	LOC_Os06g37160.1	Sb10g022490.1
IAAV4120	7A	71.51	Inv(3)	7D	464149617	Bradi1g37590.1	LOC_Os06g37160.1	Sb10g022490.1
Excalibur_c18890_383	7A	71.51	Inv(3)	7D	464148803	Bradi1g37590.1	LOC_Os06g37160.1	Sb10g022490.1
IAAV4275	7A	71.51	Inv(3)	7D	463275824	Bradi1g37490.1	LOC_Os06g37440.1	Sb10g022570.1
Kukri_rep_c69088_774	7A	71.51	Inv(3)	7D	463275674	Bradi1g37490.1	LOC_Os06g37440.1	Sb10g022570.1
Kukri_c64283_212	7A	71.99	Inv(3)	7D	461821847	Bradi1g37360.1	LOC_Os06g37660.1	Sb10g022710.1
BS00015354_51	7A	71.99	Inv(3)	7D	461821832	Bradi1g37360.1	LOC_Os06g37660.1	Sb10g022710.1
wsnp_Ex_c11417_18429357	7A	71.99	Inv(3)	7D	461821722	Bradi1g37360.1	LOC_Os06g37660.1	Sb10g022710.1
Ra_c5063_2806	7A	71.99	Inv(3)	7D	461544178	Bradi3g08075.1	LOC_Os12g31470.1	Sb04g004040.1
Ra_c5063_2806	7A	71.99	Inv(3)	7D	461535017	Bradi3g08075.1	LOC_Os12g31470.1	Sb04g004040.1
BS00049871_51	7A	72.47	Inv(3)	7D	459979749	.	.	.
BS00049871_51	7A	72.47	Inv(3)	7D	459663861	.	.	.
BS00065250_51	7A	72.83	Inv(3)	7D	452817511	.	.	.
Kukri_c40288_1043	7A	74.16		7D	484138889	Bradi2g11190.1	LOC_Os01g18630.1	Sb03g011810.1
RFL_Contig1959_706	7A	74.16		7D	488759733	Bradi1g36320.1	LOC_Os06g40620.1	Sb10g023830.1
IACX1533	7A	74.52		7D	490704752	.	.	.
CAP7_c12333_392	7A	74.89		7D	496452803	Bradi1g35230.1	LOC_Os06g50146.1	Sb10g030150.1
BS00040992_51	7A	74.89		7D	500954282	.	.	.
RAC875_c13300_139	7A	75.13		7D	501281305	Bradi2g13337.1	LOC_Os01g01510.1	Sb07g028350.1
wsnp_Ra_c7969_13600474	7A	75.13		7D	501281455	Bradi2g13337.3	LOC_Os01g01510.1	Sb07g028350.1
wsnp_RFL_Contig1800_931423	7A	75.13		7D	501286048	Bradi1g35530.1	LOC_Os06g42720.1	Sb10g024790.1
GENE-1685_148	7A	75.37		7D	505301655	.	.	.
IAAV8081	7A	75.37		7D	505593679	Bradi1g35670.1	LOC_Os06g41990.1	Sb10g024620.1
Kukri_c13142_542	7B	49.39	Inv(3)	7D	451989605	Bradi1g36840.1	LOC_Os06g39760.1	Sb10g023300.1
Excalibur_c40829_188	7B	49.39	Inv(3)	7D	452813010	Bradi1g36950.1	LOC_Os06g39520.2	Sb10g023190.1
Tdurum_contig25380_205	7B	49.39	Inv(3)	7D	452813098	Bradi1g36950.1	LOC_Os06g39520.2	Sb04g007290.1
Tdurum_contig25380_69	7B	49.39	Inv(3)	7D	452813384	Bradi1g36950.1	LOC_Os06g39520.2	Sb10g023190.1
RAC875_c46662_95	7B	49.39	Inv(3)	7D	452814350	Bradi1g36950.1		Sb10g023190.1
Tdurum_contig56644_429	7B	49.39	Inv(3)	7D	452814450	Bradi1g36950.1
Tdurum_contig48847_669	7B	49.62	Inv(3)	7D	459619084	Bradi1g37250.1	LOC_Os06g38940.1	Sb04g030940.1
Tdurum_contig78772_317	7B	49.62	Inv(3)	7D	460906398	Bradi1g37330.1	LOC_Os06g38294.1	Sb10g022800.1
BobWhite_rep_c49196_482	7B	49.62	Inv(3)	7D	461491769
BobWhite_rep_c49196_319	7B	49.62	Inv(3)	7D	461491958
Kukri_c3997_1400	7B	49.62	Inv(3)	7D	461493123
BS00068060_51	7B	49.62	Inv(3)	7D	468260604
BS00065626_51	7B	49.62	Inv(3)	7D	468263739
Kukri_c78788_84	7B	49.62	Inv(3)	7D	468264632
Excalibur_c22667_292	7B	49.62	Inv(3)	7D	469462828	Bradi1g37780.1	LOC_Os06g36710.1	Sb10g022236.1
Excalibur_c22667_292	7B	49.62	Inv(3)	7D	469463672	Bradi1g37780.1	LOC_Os06g36710.1	Sb10g022236.1
RAC875_c7474_1661	7B	50.22		7D	480150015	Bradi1g38380.1	LOC_Os05g22260.1	Sb09g020460.1
Tdurum_contig43589_340	7B	50.22		7D	480150115
BobWhite_rep_c63008_468	7B	50.22		7D	481058037	Bradi1g36640.1	LOC_Os06g40080.1	Sb10g023510.1
RAC875_c45389_425	7B	50.22		7D	481343801	Bradi3g21700.1	LOC_Os08g27824.1	Sb07g014990.1
RAC875_rep_c70325_264	7B	50.45		7D	484586564
Tdurum_contig63792_639	7B	50.45		7D	485302586	Bradi1g36467.1
Tdurum_contig51208_286	7B	50.45		7D	485307486	Bradi1g36460.1	LOC_Os06g40490.1	Sb10g023710.1
Kukri_rep_c105848_198	7B	50.45		7D	485308094	Bradi1g36460.1	LOC_Os06g40490.1	Sb10g023710.1
Tdurum_contig59440_1621	7B	50.57		7D	486284690	Bradi3g20677.1		Sb01g044230.1
Tdurum_contig53901_177	7B	50.68		7D	486802511
Kukri_c46168_344	7B	50.68		7D	487976359	Bradi1g36350.2	LOC_Os06g40590.1	Sb10g023800.1
tplb0049c01_710	7B	50.68		7D	488271046	Bradi1g36340.1	LOC_Os06g40600.1	Sb10g023820.1
Kukri_c9921_1554	7B	50.68		7D	488272025	Bradi1g36340.1	LOC_Os06g40600.1	Sb10g023820.1
Tdurum_contig13031_1347	7B	50.68		7D	488272804	Bradi1g36340.1	LOC_Os06g40600.1	Sb10g023820.1
RFL_Contig1959_244	7B	50.68		7D	488756840	Bradi1g36320.1	LOC_Os06g40620.1	Sb10g023830.1
tplb0037a14_531	7B	50.68		7D	488893290	Bradi1g28416.1	LOC_Os07g28090.1
RAC875_c68089_652	7B	50.68		7D	488896606	Bradi1g28416.1	LOC_Os07g28090.1	Sb02g011160.1
RAC875_c68089_652	7B	50.68		7D	488901054	Bradi1g28416.1	LOC_Os07g28090.1	Sb02g011160.1
RAC875_c68089_294	7B	50.68		7D	488903523	Bradi1g28416.1	LOC_Os07g28090.1	Sb02g011160.1
BobWhite_c30662_274	7B	50.68		7D	488988761	Bradi1g36270.1	LOC_Os06g40630.1	Sb10g023840.1
BobWhite_c32484_127	7B	50.68		7D	488992405	Bradi1g36260.1	LOC_Os06g40640.1	Sb10g023850.1
CAP8_rep_c4857_90	7B	50.68		7D	488992450	Bradi1g36260.1	LOC_Os06g40640.1	Sb10g023850.1
CAP8_rep_c4857_90	7B	50.68		7D	488992548	Bradi1g36260.1	LOC_Os06g40640.1	Sb10g023850.1
RAC875_s118395_76	7B	50.68		7D	488993470	Bradi1g36250.1	LOC_Os06g40650.1	Sb10g023860.1
Kukri_c95270_1069	7B	50.68		7D	488994515	Bradi1g36250.1	LOC_Os06g40650.1	Sb10g023860.1
Kukri_rep_c69562_747	7B	50.68		7D	488994960	Bradi1g36250.1	LOC_Os06g40650.1	Sb10g023860.1
RAC875_s118395_76	7B	50.68		7D	489001338	Bradi1g36250.1	LOC_Os06g40650.1	Sb10g023860.1
Kukri_c95270_1069	7B	50.68		7D	489002374	Bradi1g36250.1	LOC_Os06g40650.1	Sb10g023860.1
Kukri_rep_c69562_747	7B	50.68		7D	489002712	Bradi1g36250.1	LOC_Os06g40650.1	Sb10g023860.1
Kukri_rep_c69562_747	7B	50.68		7D	489002826	Bradi1g36250.1	LOC_Os06g40650.1	Sb10g023860.1
RAC875_rep_c111726_114	7B	50.68		7D	489005518	Bradi1g36250.1	LOC_Os06g40650.1	Sb10g023860.1
wsnp_BE443010B_Ta_2_1	7B	50.92		7D	490704566	Bradi4g39600.1	LOC_Os12g13380.1	Sb08g008400.1
wsnp_BE443010B_Ta_2_2	7B	50.92		7D	490704680
wsnp_be518436B_Ta_2_3	7B	50.92		7D	497566604
Kukri_rep_c71356_236	7B	51.16		7D	500326071	Bradi1g35430.1	LOC_Os06g42860.1	Sb10g024860.1
RAC875_c58060_75	7B	51.16		7D	500809106	Bradi1g35470.1	LOC_Os06g42810.1	Sb10g024840.1
Tdurum_contig93706_390	7B	51.16		7D	500809333	Bradi1g35470.1	LOC_Os06g42810.1
Tdurum_contig93706_108	7B	51.16		7D	500809606
RAC875_c15681_1839	7B	51.16		7D	500817766	Bradi1g35477.1	LOC_Os06g42800.1	Sb10g024830.1
RAC875_rep_c106651_635	7B	51.16		7D	500819341	Bradi1g35477.1	LOC_Os06g42800.1	Sb10g024830.1
Excalibur_rep_c111831_114	7B	51.16		7D	500819643	Bradi1g35477.1	LOC_Os06g42800.1	Sb10g024830.1
GENE-3849_389	7B	51.16		7D	500819751
RAC875_rep_c106651_319	7B	51.16		7D	500819990	Bradi1g35477.1	LOC_Os06g42800.1	Sb10g024830.1
Tdurum_contig68339_71	7B	51.16		7D	500950753	Bradi1g35490.1
Kukri_c12317_1332	7B	51.27		7D	501279535	Bradi2g13337.3	LOC_Os01g01510.1	Sb07g028350.1
Tdurum_contig19022_1555	7B	51.27		7D	501281590	Bradi2g13337.1		Sb07g028350.1
Kukri_c12317_336	7B	51.27		7D	501281690	Bradi2g13337.3	LOC_Os01g01510.1	Sb07g028350.1
Kukri_c12317_179	7B	51.27		7D	501281848	Bradi2g13337.3	LOC_Os01g01510.1	Sb07g028350.1
Tdurum_contig25413_208	7B	51.27		7D	503399005		LOC_Os06g42430.2
RFL_Contig467_431	7B	51.27		7D	503399515	Bradi1g35607.1	LOC_Os06g42430.1	Sb10g024670.1
RFL_Contig467_431	7B	51.27		7D	504140823	Bradi1g35607.1	LOC_Os06g42430.1	Sb10g024670.1
Excalibur_rep_c66349_1292	7B	51.63		7D	505595808	Bradi1g35670.1	LOC_Os06g41990.1	Sb10g024620.1
RAC875_rep_c118145_157	7B	51.63		7D	505597943	Bradi1g35670.1	LOC_Os06g41990.1	Sb10g024620.1
BobWhite_c44364_145	3A	3.67		3D	5386975	Bradi2g01310	LOC_Os01g02430	Sb03g025630
BS00022798_51	3A	3.9	Inv(1)	3D	9058862	Bradi2g01350	LOC_Os01g02880	Sobic.003G096000.v2.
BobWhite_c5461_338	3A	3.9	Inv(1)	3D	9058297	Bradi2g01350	LOC_Os01g02880	Sobic.003G096000.v2.
BS00093975_51	3A	3.9	Inv(1)	3D	9057921	Bradi2g01350	LOC_Os01g02880	Sobic.003G096000.v2.
RAC875_c77648_367	3A	3.9	Inv(1)	3D	8921188	Bradi2g01360		Sb03g008040
RAC875_c76367_523	3A	3.9	Inv(1)	3D	8915533	Bradi2g01360
BS00048489_51	3A	3.9	Inv(1)	3D	8904805	Bradi3g06510
Kukri_c15388_1205	3A	3.9	Inv(1)	3D	8796664	Bradi2g01370	LOC_Os01g02890	Sb03g008030
wsnp_Ex_c2573_4788116	3A	4.26	Inv(1)	3D	8155073	Bradi3g43720	LOC_Os02g29380
wsnp_Ex_c2573_4788116	3A	4.26	Inv(1)	3D	8154917
BobWhite_c12752_410	3A	4.26	Inv(1)	3D	8154248
BS00084661_51	3A	4.26	Inv(1)	3D	8141566	Bradi3g37830
RAC875_rep_c107888_617	3A	4.26	Inv(1)	3D	7724867	Bradi4g00290
Excalibur_c26857_1707	3A	4.26	Inv(1)	3D	7723438	Bradi4g00290
Ku_c17560_162	3A	4.26	Inv(1)	3D	7720185
BS00088987_51	3A	4.26	Inv(1)	3D	7628690	Bradi2g01504	LOC_Os01g03020	Sb03g007890
Jagger_c8039_67	3A	4.26	Inv(1)	3D	7628599	Bradi2g01504	LOC_Os01g03020	Sb03g007890
TA002103-1262	3A	4.26	Inv(1)	3D	7627850	Bradi2g01504	LOC_Os01g03020	Sb03g007890
RAC875_c787_431	3A	4.26	Inv(1)	3D	7626772	Bradi2g01504	LOC_Os01g03020	Sb03g007890
Excalibur_rep_c109599_89	3A	4.26	Inv(1)	3D	7623399	Bradi2g01504	LOC_Os01g03020	Sb03g007890
Kukri_rep_c96809_457	3A	4.26	Inv(1)	3D	7623080	Bradi2g01504	LOC_Os01g03020	Sb03g007890
Kukri_rep_c96809_352	3A	4.26	Inv(1)	3D	7622975	Bradi2g01504	LOC_Os01g03020	Sb03g007890
BobWhite_c23392_496	3A	4.5	Inv(1)	3D	7161311	Bradi2g01550
wsnp_RFL_Contig1999_1190396	3A	4.5	Inv(1)	3D	7161182
Kukri_rep_c101735_236	3A	4.5	Inv(1)	3D	7158415	Bradi2g01550
Kukri_rep_c101735_236	3A	4.5	Inv(1)	3D	7157744
Excalibur_rep_c109112_430	3A	4.5	Inv(1)	3D	7155400
BobWhite_c17021_297	3A	4.5	Inv(1)	3D	7132708	Bradi2g01570	LOC_Os01g03090	Sb03g007820
wsnp_RFL_Contig4398_5146811	3A	4.5	Inv(1)	3D	6786197	Bradi2g01610	LOC_Os01g03144	Sb03g007760
wsnp_Ex_c22683_31887736	3A	4.5	Inv(1)	3D	6785267	Bradi2g01610	LOC_Os01g03144	Sb03g007760
wsnp_Ex_c22683_31887736	3A	4.5	Inv(1)	3D	6784565	Bradi2g01610	LOC_Os01g03144	Sb03g007760
wsnp_Ex_c22683_31887799	3A	4.5	Inv(1)	3D	6784553	Bradi2g01610	LOC_Os01g03144	Sb03g007760
Kukri_c3982_192	3A	4.5	Inv(1)	3D	6783219	Bradi2g01610	LOC_Os01g03144	Sb03g007760
Excalibur_c74666_291	3A	4.5	Inv(1)	3D	6776639	Bradi2g01620	LOC_Os01g03160	Sb03g007750
BobWhite_c9249_564	3A	18.59		3D	13196673	Bradi2g01980	LOC_Os01g03730
IAAV1328	3A	18.59		3D	13318185
wsnp_Ex_c4548_8166555	3A	18.59		3D	13321276	Bradi2g02010	LOC_Os01g03820	Sb03g086900
wsnp_Ra_c9738_16174002	3A	18.59		3D	13322699	Bradi2g02010	LOC_Os01g03820	Sb03g086900
Excalibur_c4548_2505	3A	18.59		3D	13322825	Bradi2g02010	LOC_Os01g03820	Sb03g086900
wsnp_Ra_c9738_16174002	3A	18.59		3D	13322975	Bradi2g02010	LOC_Os01g03820	Sb03g086900
Excalibur_c4548_2697	3A	18.59		3D	13323017	Bradi2g02010	LOC_Os01g03820	Sb03g086900
wsnp_Ra_c9738_16173810	3A	18.59		3D	13323167	Bradi2g02010	LOC_Os01g03820	Sb03g086900
Excalibur_c6852_799	3A	27.71		3D	24692265	Bradi3g42270
wsnp_Ex_c15674_24004513	3A	28.68		3D	27005639	Bradi2g41973	LOC_Os01g40200	Sb03g026100
IAAV8777	3BS	6.57		3D	5227027	Bradi2g01320		Sb05g010324
Kukri_c8458_916	3BS	7.16		3D	6512506	Bradi1g19790
Excalibur_c8386_1009	3BS	8.01	Inv(1)	3D	6702559	Bradi1g60040
CAP11_c2057_200	3BS	8.01	Inv(1)	3D	6704428	Bradi1g60030	LOC_Os03g29970
CAP7_c1997_79	3BS	8.01	Inv(1)	3D	6704467	Bradi1g60030	LOC_Os03g29970
RFL_Contig2585_547	3BS	9.69	Inv(1)	3D	8140126	Bradi2g01360	LOC_Os01g02884	Sb03g008040
RFL_Contig2585_1280	3BS	9.69	Inv(1)	3D	8141282	Bradi2g01360	LOC_Os01g02884	Sb03g008040
Tdurum_contig31294_108	3BS	9.8	Inv(1)	3D	8619793	no hit
Tdurum_contig31294_108	3BS	9.8	Inv(1)	3D	8635931	no hit
Tdurum_contig79629_538	3BS	10.4	Inv(1)	3D	9057941	Bradi2g01350	LOC_Os01g02880	Sb3g096000
CAP7_c455_467	3BS	10.4	Inv(1)	3D	9058143
BS00063245_51	3BS	14.57		3D	12316080	Bradi4g40583	LOC_Os12g09240
IACX22	3BS	17.34		3D	12952690	Bradi2g01920	LOC_Os01g03390	no hit
