# Supplementary material for: A High-Density Genetic Map of Wild Emmer Wheat from the Karaca Dağ Region Provides New Evidence on the Structure and Evolution of Wheat Chromosomes
Source: Front Plant Sci. 2017 Oct 20;8:1798. doi: 10.3389/fpls.2017.01798 (PMC5655018; doi:10.3389/fpls.2017.01798)
Supplement: Supplementary file 6 [file Table_6.xlsx]

## Sheet: Sheet1
Table S6. Locations of ESTs reported to be near inversion breakpoints on 4A in the Ae. tauschii pseudomolecules
Putative event	EST	Detected on Ae. tauschii pseudomolecule(s)	Most relevant Ae. tauschii pseudomolecule	Starting nucleotide	Conclusion
A short segment of ancient 4AS transfered to ancient 4AL by pericentric inversion	BE518074	All D-genome chrom.	4D	339883052	Repeated sequence. Located in the present-day 4AS
	BE494743	4D, 6D, 7D	4D	90296421	Located in the present-day 4AL
A short segment of ancient 4AL transfered to ancient 4AS by pericentric inversion but not included into a putative paracentric inversion in 4AL	BE499664	4D	4D	513650266	Located in the 4AL segment translocated to 5AL by reciprocal translocation (1)
			4D	5913099	Located in the ancient 4AS segment making up the proximal part of the present-day 4AL
	BE637934	4D	4D	483668113	Located in the middle of the 4AL segment and distally to the 5AL segment
A short segment of ancient 7BS translocated to 4AL and moved proximally to the 5AL segment by the putative paracentric inversion in 4AL	BE426203	7D	7D	4430187	Located on 4AL but distally to the 5AL segement
	BE443794	3D	3D	105967286	Not chromosome 4A
	BE500827	1D, 2D, 6D, 7D	7D	106734506	Located in 7B not 4A
	BG604855	1D, 7D	7D	61992826	Located in 7B not 4A
