# Supplementary material for: A High-Density Genetic Map of Wild Emmer Wheat from the Karaca Dağ Region Provides New Evidence on the Structure and Evolution of Wheat Chromosomes
Source: Front Plant Sci. 2017 Oct 20;8:1798. doi: 10.3389/fpls.2017.01798 (PMC5655018; doi:10.3389/fpls.2017.01798)
Supplement: Supplementary file 7 [file Table_7.xlsx]

## Sheet: Sheet1
Table S7. Watterson nucleotide polymorphism measure θw, nucleotide diversity θπ, and Tajima’s D across chromosome 4A in T. aestivum and wild emmer in the Karaca Dag region
Locus number in Figure 3	EST name	Aet pseudomolecule	Aet pseudomolecule position (bp)	θw in T. aestivum	θw in wild emmer	θπ in T. aestivum	θπ in wild emmer	Tajima’s D in T. aestivum	Tajima’s D in wild emmer
1	BE591172	4D	474936761	0	0	0	0
2	BE591739	4D	473885945	1.43974	1.19979	1.1693	1.08696	-0.660626	-0.36
3	BE442741	4D	472761605	0	0	0	0
4	BE425146	4D	471971449	0.705135	1.54698	0.61718	1.99368	-0.27429	0.93
5	BE442631	4D	471498071	0	0	0	0
6	BE405371	4D	467168379	0	0	0	0
7	BE404717	4D	464554342	0.866255	0	0.413565	0	-1.14915
8	BE405275	4D	461643469	0.575441	0.631225	0.274725	0.833333	-1.14915	0.82
9	BE497160	4D	461639923	0.582992	0.622334	0.293427	0.821596	-1.14053	0.82
10	BE499019	4D	459495328	0	0	0	0
11	BF145459	4D	459489791	0.601207	1.97847	0.861079	1.40962	0.950509	-1.03
12	BF201449	4D	456778240	0	0.747327	0	0.422833		-1.11
13	BE498405	4D	455995538	0	0	0	0
14	BF473052	4D	444253795	0	0	0	0
15	BM138178	4D	434488285	0.429493	0	0.628857	0	1.06589
16	BG275102	4D	426383775	2.76499		3.72015		1.39637
17	BE442995	4D	422004396	1.51551	3.22818	0.762777	2.43531	-1.45138	-0.94
18	BF483405	4D	416943744	0	1.43693	0	1.44535		0.01
19	BE490658	4D	413408287	0	0	0	0
20	BE426474	4D	410645402	0.934049	0	0.445931	0	-1.14915
21	BE497134	4D	410284429	0	0	0	0
22	BE470946	4D	408912671	0	0	0	0
23	BE444731	4D	408872387	0	0	0	0
24	BE438226	4D	404850881	0.378224	0.414889	0.180571	0.234742	-1.14915	-1.11
25	BE490655	4D	402981276	0.749411	0	0.357782	0	-1.14915
26	BE499822	4D	402977226	0	0.641535	0	0.362976		-1.11
27	BE404553	4D	401865422	0.770926	0.84566	0.368053	0.478469	-1.14915	-1.11
28	BE592047	4D	400859853	0	1.69817	0	1.02564		-1.51
29	BE403881	4D	399166259	0	0	0	0
30	BE591195	4D	397804787	0.821686	0	0.413565	0	-1.14053
31	BE637255	4D	389991633	0	0.614758	0	0.927536		1.3
32	BF483551	4D	388544806	0	0.549745	0	0.864006		1.46
33	BG604704	4D	386409852	0	0	0	0
34	BE497989	4D	386401476	0	0	0	0
35	BG314427	4D	380757902	0	0	0	0
36	BM137730	4D	378095130	0	0	0	0
37	BE499035	4D	377914338	0	0.983789	0	0.594177		-1.09
38	BE590942	4D	374553724	0.849135	0.931451	1.01348	0.731957	0.543687	-0.69
39	BE423455	4D	374076924	0.957973	1.02262	0.48216	0.728597	-1.62929	-1.03
40	BE352626	4D	369236469	0.582725	0.639215	0.278203	0.361664	-1.14915	-1.11
41	BE445427	4D	366646705	0.866255	0.950231	0.758202	1.25448	-0.27429	0.82
42	BE497224	4D	363976274	1.86918	1.64031	1.4873	2.16551	-0.728388	1.23
43	BE442961	4D	361806807	0.51725	0	0.452731	0	-0.27429
44	BE442776	4D	360531114	0.573898	0.612627	0.525183	0.34662	-0.191812	-1.11
45	BE426317	4D	359636887	0	0.783782	0	0.443459		-1.11
46	BE406617	4D	356148126	0	0.714213	0	0.462963		-1.05
47	BE442811	4D	354516540	0	0	0	0
48	BE497618	4D	352787054	0.780259	0.855898	0.372509	1.29136	-1.14915	1.3
49	BE442869	4D	340943693	0.47529	1.62804	0.567279	1.88463	0.425595	0.6
50	BE490350	4D	340735243	0.760016	0.833693	0.665215	0.471698	-0.27429	-1.11
51	BE443190	4D	330250574	0	0	0	0
52	BE424493	4D	324712436	0.654973	0	0.573275	0	-0.27429
53	BE490599	4D	322809924	1.04287	0	0.912787	0	-0.27429
54	BE443253	4D	321978947	0.727779	0	0.666001	0	-0.194921
55	BF202695	4D	317370834	0	0	0	0
56	BE443537	4D	312758950	0	0	0	0
57	BE496940	4D	310092794	0	0	0	0
58	BE426016	4D	306687766	0.403818	0	0.674764	0	1.47542
59	BE471268	4D	303210280	0.945006	0	1.57907	0	1.47542
60	BG263213	4D	302336220	0	0	0	0
61	BF478884	4D	295708517	0	0	0	0
62	BF482356	4D	284443999	0	0	0	0
63	BE446061	4D	271635826	0	0	0	0
64	BE637507	4D	263648389	0.702063	0	1.17312	0	1.47542
65	BF145268	4D	223719961	0	0	0	0
66	BE591861	4D	219351977	1.49604	0	1.78559	0	0.690018
67	BE446344	4D	202922919	0.649691	0	1.08561	0	1.47542
68	BF482269	4D	202207738	1.54926	0	2.58876	0	2.12145
69	BE443211	4D	202203836	0	0	0	0
70	BF202706	4D	197575854	0.406805	0	0.651478	0	1.3811
71	BE444811	4D	152455181	1.11504	0	1.86319	0	1.88482
72	BE444858	4D	137870028	0.588042	0	0.982594	0	1.47542
73	BE403900	4D	131096806	2.39886	0	4.0084	0	2.12145
74	BE494023	4D	128588565	0.427829	0	0.528541	0	0.540555
75	BE489218	4D	125170283	1.10359	0	0.52687	0	-1.14915
76	BE497184	4D	124793083	0	0.776892	0	0.43956		-1.11
77	BE406580	4D	124425186	0	0	0	0
78	BE499948	4D	113883741	0	0	0	0
79	BE497402	4D	113722778	0	0	0	0
80	BE404401	4D	105848292	0	0	0	0
81	BE500634	4D	105359847	0	1.1012	0	1.17688		0.22
82	BM135193	4D	92442208	0	0	0	0
83	BE405585	4D	92234924	0	0	0	0
84	BG604507	4D	89125189	0	0	0	0
85	BQ162835	4D	86672640	0.870938	0.955367	0.4158	1.5015	-1.14915	1.46
86	BE438268	4D	85452803	0	1.47902	0	1.76662		0.7
87	BE499456	4D	78773500	0	0	0	0
88	BE398523	4D	78739505	0.375579	0.428831	0.328731	0.45325	-0.27429	0.16
89	BE517671	4D	73156221	0.829923	0.885929	0.759474	1.33668	-0.194921	1.3
90	BE443232	4D	68675712	0	1.76449	0	1.44204		-0.66
91	BE591169	4D	65565390	0	0	0	0
92	BE406462	4D	46039040	0	1.54024	0	1.54926		0.02
93	BE425830	4D	45717904	0	1.08765	0	0.615385		-1.11
94	BE422566	4D	43622543	0	0.419817	0	0.633413		1.3
95	BE498699	4D	43054002	0	1.01576	0	0.574713		-1.11
96	BE637808	4D	37048576	0.449438	1.53949	0.643708	1.16225	0.950509	-0.94
97	BF482950	4D	34211890	1.78695	1.96018	2.1328	1.39659	0.611946	-1.03
98	BF484585	4D	24753213	0	1.10464	0	1.5625		1.34
99	BG604678	4D	21073261	1.9594	1.29	0.986193	0.98	-1.74687	-1.13
100	BF474615	4D	21073258	2.30506	3.15826	1.10047	2.14592	-1.86311	-1.4
101	BE404977	4D	18013008	0.988487	3.25294	0.471921	2.65849	-1.14915	-0.66
102	BE404378	4D	17786230	0.780989	0.867776	0.714694	0.524109	-0.194921	-1.09
103	BE442666	4D	17585292	0.72415	2.38305	0.633823	2.09738	-0.27429	-0.43
104	BE590748	4D	6203007	0.712127	0.829408	0.651678	0.537634	-0.194921	-1.05
105	BF483640	4D	4600659	0	0.925355	0	0.52356		-1.11
106	BE500311	4D	4562797	0	0.589143	0	0.333333		-1.11
107	BF474862	5D	548663187	0.304869	0.334424	0.266841	0.336382	-0.27	0.01
108	BE403637	5D	546942399	5.01726	0.535584	2.52525	0.30303	-2.04	-1.11
109	BF293541	4D	480463170	0	0	0	0
110	BF485399	4D	483431054	1.07775	2.36445	0.514536	1.33779	-1.14	-1.40085
111	CD452610	7D	4842073	2.85174	2.34614	1.36147	2.80236	-1.77497	0.7
